# Supplementary material for: Perception of animal sentience by Brazilian and French citizens: The case of sheep welfare and sentience
Source: PLoS One. 2018 Jul 25;13(7):e0200425. doi: 10.1371/journal.pone.0200425 (PMC6059438; doi:10.1371/journal.pone.0200425)
Supplement: S1 Dataset — (XLS) [file pone.0200425.s001.xls]

## Sheet: Code
Gender	M	1
	F	2
Group of respondent (Curitiba, PR)	Ordinary citizen	1
	Veterinarian	2
	Biologist	3
	Animal Scientist	4
Education (basic, incomplete and complete secondary studies were grouped)	Basic studies	3
	Incomplete secondary studies	3
	Complete secondary studies	3
	Higher in progress or interrupted	4
	Higher complete	5
	Higher - Post-graduation	6
Have you heard of animal welfare	Yes	1
	Yes, superficially	2
	No	3
If yes/yes superficially
Definition of animal welfare (Five Freedoms)
freedom from hunger, thirst and manutrition	definition using aspects related to the freedom from hunger, thirst and manutrition
freedom from pain, injury and disease	definition using aspects related to such freedom
freedom to express normal behaviour	definition using aspects related to the freedom from pain, injury and disease
freedom from fear and distress	definition using aspects related to the freedom from fear and distress
freedom from discomfort	definition using aspects related to the freedom from discomfort
other	definition using other aspects not included in the ones above
Animal welfare considered for farm animals	Yes, fully	1
	Yes, most of the times	2
	Yes, half of the times	3
	Yes, a few times	4
	No, never	5
	I do not know	6
Important aspects of animal farming (Five Freedoms)
freedom from hunger, thirst and manutrition	aspects related to the freedom from hunger, thirst and manutrition
freedom from pain, injury and disease	aspects related to the freedom from pain, injury and disease
freedom to express normal behaviour	aspects related to the freedom to express normal behaviour
freedom from fear and distress	aspects related to the freedom from fear and distress
freedom from discomfort	aspects related to the freedom from discomfort
other	other aspects not included in the ones above
Contact with sheep	Amost every day	1
	1-3 times a week	2
	1-3 times a month	3
	A few times a year	4
	Never	5
Animal sentience and management procedures	Scale	0 to 5
		0; 1; 2 ; 3; 4; 5; 0 I do not know 1 no suffering; 2 mild suffering; 3 moderate suffering; 4 severe suffering; 5 very severe suffering
		0; 1; 2; 3; 4; 5; 0 I do not know; 1 the animal does not feel emotions; 5 the animal certainly feels emotions; intermediate values are equivalent to a growing capacity to feel emotions
Video 1 open-ended question
Video1a	adjective number 1 related to video 1
Video1b	adjective number 2 related to video 1
Video1c	adjective number 3 related to video 1
Video1valence	valence of emotions described for video 1
Video 2 open-ended question
Video2a	adjective number 1 related to video 2
Video2b	adjective number 2 related to video 2
Video2c	adjective number 3 related to video 2
Video2valence	valence of emotions described for video 2
Video 3 open-ended question
Video3a	adjective number 1 related to video 3
Video3b	adjective number 2 related to video 3
Video3c	adjective number 3 related to video 3
Video3valence	valence of emotions described for video 3
Valence of emotions of videos - open-ended questions
P	positive	1
N	negative	2
PN	positive and negative	3
NA	the respondent did not provide an adjective, but a sentence	4
NC	the respondent could not open the video	5
NP	the respondent could not respond/ did not know	6
NR	the respondent did not respond because he/she did not want	7
O	other adjectives that were not classify into P or N or PN	8
V1np	the respondent could not respond/ did not know the emotions in video 1 - closed- ended questions
V2np	the respondent could not respond/ did not know the emotions in video 2 - closed- ended questions
V3np	the respondent could not respond/ did not know the emotions in video 3- closed- ended questions

## Sheet: Curitiba
Group of respondent	Gender	Age	Education	Have you heard of animal welfare	Definition of animal welfare - freedom from hunger, thirst and manutrition	Definition of animal welfare - freedom from pain, injury and disease	Definition of animal welfare - freedom to express normal behaviour	Definition of animal welfare - freedom from fear and distress	Definition of animal welfare - freedom from discomfort	Definition of animal welfare - other	Animal welfare considered for farm animals	Important aspects of animal farming - freedom from hunger, thirst and manutrition	Important aspects of animal farming - freedom from pain, injury and disease	Important aspects of animal farming - freedom to express normal behaviour	Important aspects of animal farming - freedom from fear and distress	Important aspects of animal farming - freedom from discomfort	Important aspects of animal farming - other	Contact with sheep	Sheep that are healthy and grow well have their welfare guaranteed	Sheep that are raised indoors, under intensive management systems, have low levels of welfare	Sheep are capable of feeling emotions, such as fear and happiness, in addition to suffering	Sheep clearly express how they feel, that is why it is easy to identify if they are in positive or negative situations	Pigeon	Butterfly	Human Baby	Rat	Dog	Chicken	Fish	Sheep	Cattle	Cockroach	Wolf	Identification1	Castration1	Taildocking1	Shearing1	Reproductivetechniques1	Weaning1	Identification2	Castration2	Taildocking2	Shearing2	Reproductivetechniques2	Weaning2	Video1a	Video1b	Video1c	Video1valence
1	1	18-29	4	2						1	4	1					1	4	4	4	3	3	0	0	5	1	3	2	1	2	1	1	3	0	5	4	3	1	2	3	5	4	3	3	2	satisfeito			1
1	2	18-29	4	3							2	1	1			1		1	3	4	4	3	2	1	5	2	5	3	2	5	5	2	4	1	0	2	1	1	2	3	5	5	2	3	3	alegre	animado	livre	1
3	2	18-29	5	1	1	1		1		1	4	1	1			1		5	2	1	5	4	5	2	5	5	5	5	5	5	5	2	5	5	0	5	3	0	5	5	5	5	2	4	5	solitário			2
1	2	18-29	4	1	1		1	1	1		5			1		1		4	2	5	5	2	5	3	5	5	5	5	5	5	5	3	5	3	4	5	2	1	3	3	5	5	2	2	5	livre	entusiasmado	alegre	1
1	1	18-29	4	1	1	1	1	1			4		1			1		4	1	4	1	4	5	5	5	5	5	5	5	5	5	5	5	4	5	5	1	1	5	4	5	5	1	4	5	curioso	agitado	bem	1
3	1	30-39	5	2					1		5	1				1		4	1	5	5	2	5	0	5	5	5	5	0	5	5	0	5	0	4	4	2	3	2	2	5	5	2	5	3	eufórico	livre	alegre	1
2	2	18-29	6	1						1	4	1			1	1		2	4	4	5	4	3	3	5	4	5	4	4	5	5	3	5	2	3	3	2	1	3	2	4	5	2	2	3	feliz	livre	satisfeito	1
2	2	18-29	3	1						1	5	1		1				4	3	1	1	3	3	3	5	5	5	3	3	5	5	3	4	2	3	5	2	1	3	2	4	5	2	2	2	bem			1
2	1	50 +	5	1						1	2	1	1		1	1		4	5	3	3	4	0	0	5	4	4	3	2	3	3	2	5	3	4	4	2	2	3	3	4	4	3	3	3	feliz	saltitante		1
2	2	18-29	6	1	1	1	1	1	1		4	1	1	1		1		4	2	4	5	4	3	2	5	4	5	2	2	5	5	1	5	2	3	5	1	2	4	2	4	5	1	2	4	curioso	alegre	motivado	1
2	2	30-39	5	1	1	1	1	1	1		4	1		1		1		4	2	4	5	2	5	2	5	5	5	5	4	5	5	2	5	2	5	5	3	2	3	2	5	5	3	2	3	feliz	despreocupado		1
1	1	18-29	5	2					1	1	5	1			1	1		5	2	4	5	5	5	5	5	5	5	5	5	5	5	5	5	4	5	5	4	4	4	5	5	5	4	4	4	feliz	confortável	alegre	1
1	2	18-29	5	2	1				1		5	1			1			4	2	5	4	4	3	3	5	4	5	4	4	4	4	4	4	5	4	5	4	4	5	5	5	5	4	4	5	feliz			1
1	1	18-29	4	2			1	1			5	1				1	1	5	4	5	5	2	3	2	5	5	5	3	2	5	4	2	5	4	5	5	5	4	5	4	5	5	5	5	5	curioso	feliz	faminto	3
1	2	40-49	6	3							6						1	5	4	4	4	4	2	3	5	1	5	2	2	2	2	1	3	2	4	4	3	2	3	2	5	5	3	4	3	diferente			8
1	1	30-39	5	2					1		5						1	5	2	2	5	4	4	4	4	4	4	4	3	4	4	3	4	3	4	3	3	4	0	3	5	4	4	4	5	feliz	natural	livre	1
1	2	18-29	6	2						1	4		1					5	5	5	5	3	1	1	0	1	5	1	1	4	4	1	5	1	3	5	1	3	2	5	5	5	2	5	4	acuado			2
1	1	18-29	6	2						1	5	1				1		4	2	5	5	3	3	4	4	2	5	4	2	4	4	2	4	2	5	5	4	2	3	5	5	5	5	5	5	NP			6
3	2	18-29	6	1		1		1	1		4	1				1		4	4	5	5	5	4	0	5	5	5	4	4	5	5	0	5	3	3	0	2	0	3	3	3	5	2	2	3	feliz	tranquilo	livre	1
1	1	30-39	6	3							4						1	4	5	5	4	4	2	4	1	3	1	2	4	1	1	5	1	4	5	4	3	2	4	5	5	4	4	3	4	dor			2
1	2	18-29	3	1						1	5						1	1	2	4	5	5	5	5	5	5	5	5	5	5	5	5	5	5	5	5	5	5	5	5	5	5	5	5	5	feliz	curioso	livre	1
1	2	18-29	4	1	1				1		3	1	1		1	1		4	4	4	5	3	3	0	5	3	5	4	4	5	5	0	4	2	4	4	2	3	3	3	4	4	2	3	3	feliz	inquieto	animado	1
1	2	50 +	6	2						1	4	1				1		5	4	4	4	4	0	0	5	0	5	0	0	3	3	0	3	3	4	4	3	3	4	2	3	3	3	3	1	feliz	livre		1
1	2	30-39	5	1			1	1			4	1		1		1		1	2	5	5	3	0	3	5	5	5	5	4	5	5	3	5	3	5	5	5	4	4	3	5	4	4	4	4	feliz			1
2	2	18-29	6	1	1	1	1	1	1		4					1		3	1	5	1	2	5	5	5	5	5	5	5	5	5	5	5	2	4	4	1	3	5	2	4	4	1	3	5	feliz			1
1	1	30-39	6	2				1		1	5	1				1		5	2	5	4	3	3	2	5	4	5	4	2	4	4	3	4	3	5	4	3	3	4	4	5	4	3	4	4	NC			5
3	2	40-49	6	1			1			1	4	1	1	1		1		5	1	3	5	5	5	5	5	5	5	5	5	5	5	2	5	4	4	4	4	2	5	4	4	4	4	4	0	tranquilo			1
1	1	18-29	4	3							4	1			1	1		5	1	3	5	5	5	5	5	5	5	5	5	5	5	5	5	2	2	3	2	3	3	2	5	5	2	4	5	calmo			1
1	1	18-29	6	1	1	1		1	1	1	5		1		1	1		5	2	5	5	5	5	5	5	5	5	5	5	5	5	3	5	4	4	5	3	5	5	4	5	5	4	5	5	NC			5
4	2	18-29	5	1	1	1	1	1	1	1	5					1		4	1	4	5	2	5	3	5	5	5	5	5	5	5	4	5	4	5	5	0	3	5	4	5	5	3	4	5	feliz			1
1	2	18-29	4	2						1	1	1	1	1	1			4	2	4	5	5	5	5	5	5	5	5	5	5	5	5	5	4	5	5	2	2	3	3	5	5	2	3	3	tranquilo	confiante	alegre	1
1	1	50 +	5	2						1	6						1	5	5	5	5	5	0	0	5	0	5	3	3	4	5	0	0	3	5	5	5	5	4	5	5	5	5	4	4	solitário			2
1	2	18-29	4	1		1		1			5	1		1	1	1		3	2	5	5	2	5	3	5	5	5	5	4	5	5	3	5	2	5	5	2	3	5	2	5	5	2	5	5	feliz	curioso		1
1	2	18-29	5	2	1	1			1	1	5						1	5	2	5	5	3	5	2	5	5	5	5	2	5	5	2	5	2	2	3	1	1	2	2	4	4	2	5	5	calmo	contente	satisfeito	1
1	1	30-39	6	1						1	4	1				1		4	2	5	3	3	0	1	5	2	4	0	0	3	3	1	3	0	4	3	2	4	5	3	5	4	3	4	4	contente			1
1	2	30-39	6	2	1				1	1	5					1	1	5	1	5	5	3	0	0	5	5	5	5	0	5	5	0	5	0	0	5	0	0	0	5	5	5	3	3	5	estressado	livre		3
1	2	18-29	4	1							3		1					2	5	4	5	5	3	1	5	5	5	5	4	5	5	3	5	1	3	4	1	1	2	3	4	4	1	2	2	feliz			1
3	2	18-29	6	1		1		1			4	1		1	1	1		5	3	5	5	3	4	5	5	5	5	5	4	5	5	4	5	5	5	5	3	2	4	5	5	5	3	5	4	feliz	tranquilo	livre	1
1	2	30-39	5	1						1	5	1				1		5	1	5	5	5	5	5	5	5	5	5	5	5	5	5	5		5	5	4	4	5	5	5	5	4	4	5	NR			7
1	2	18-29	4	1						1	4	1	1	1		1		4	2	5	5	1	5	2	3	4	5	5	3	5	5	2	5	3	4	5	2	4	5	4	3	5	2	5	5	estressado	confuso	agoniado	2
1	1	50 +	6	1		1		1			5			1				5	2	4	5	5	4	1	5	5	5	4	4	5	5	2	5	3	5	5	4	3	5	4	5	5	4	4	5	alegre			1
3	2	40-49	6	1						1	4						1	5	5	5	5	5	5	5	5	5	5	5	5	5	5	5	5	2	4	4	2	3	4	2	4	4	2	3	4	insatisfeito			2
1	2	30-39	6	3							5	1				1	1	5	3	5	5	3	5	5	5	5	5	5	5	5	5	5	5	2	5	5	3	3	4	4	5	5	3	3	4	NR			7
2	2	18-29	4	1	1					1	3	1	1			1		4	2	4	5	4	2	0	5	4	5	3	2	3	4	0	5	3	5	5	2	2	3	4	5	5	2	2	3	curioso			1
2	2	18-29	5	1	1		1	1			4	1		1	1	1		4	1	3	5	2	5	3	5	5	5	5	5	5	5	3	5	2	4	4	2	2	3	2	4	4	2	4	3	curioso	contente	seguro	1
1	2	18-29	3	2							2	1				1		5	3	5	5	4	4	5	5	5	5	5	3	5	5	3	5	3	5	5	1	3	4	5	5	5	1	5	4	feliz			1
1	2	30-39	6	1						1	4	1	1			1		4	2	5	5	3	2	2	4	2	4	3	2	4	4	2	4	2	2	3	2	1	4	2	3	3	2	4	4	feliz			1
4	2	18-29	4	1			1				4			1				4	1	5	5	4	5	4	5	5	5	5	5	5	5	4	5	4	5	5	3	3	5	4	5	5	3	3	5	fome	inquieto	agitado	2
4	2	18-29	5	1	1				1		3	1	1					4	2	2	5	5	5	0	5	5	5	5	5	5	5	0	5	3	4	4	1	1	2	3	4	4	1	1	2	alegre	livre	curioso	1
2	2	18-29	5	1	1	1	1	1	1		4	1	1	1				3	2	4	5	2	5	3	5	5	5	5	5	5	5	3	5	3	4	4	2	2	4	3	4	4	2	3	4	feliz	agitado	animado	1
4	2	18-29	6	1			1	1			2	1				1		4	2	2	4	3	1	1	4	2	3	1	1	3	3	1	2	2	4	5	1	1	2	2	4	4	1	2	2	à vontade			1
1	2	18-29	6	3							5						1	5	2	5	5	4	2	2	5	3	5	3	3	4	4	2	5	3	3	3	5	4	5	3	4	4	4	4	5	confuso	triste		2
1	2	30-39	5	1	1		1		1		5	1	1			1		2	2	5	5	5	5	5	5	5	5	5	5	5	5	5	5	4	5	5	5	4	5	5	5	5	5	4	5	feliz			1
2	2	30-39	6	1		1	1	1	1		4	1	1		1	1		3	4	4	5	2	5	3	5	5	5	5	5	5	5	3	5	3	5	4	1	2	5	3	5	4	1	2	5	feliz	curioso		1
2	2	18-29	4	1			1				4	1				1		5	4	4	5	4	3	5	1	5	5	3	2	5	5	1	5	3	3	4	3	4	5	3	4	1	3	5	5	bem	saudável		1
2	2	18-29	4	1			1	1		1	3	1	1	1		1		3	4	5	3	2	1	2	5	3	5	2	2	2	5	1	5	2	5	3	1	1	3	2	5	3	1	1	2	curioso			1
1	2	30-39	5	2	1			1			6	1		1		1		4	4	5	5	3	4	2	5	3	5	3	2	4	4	1	4	3	3	4	2	1	2	3	3	4	2	2	3	feliz	livre	saudável	1
1	2	18-29	6	3							5					1		4	2	5	5	3	5	5	5	5	5	5	5	5	5	5	5	3	5	4	4	3	4	4	5	5	4	5	4	feliz			1
4	2	18-29	6	1	1	1	1	1	1	1	5	1				1		3	2	2	4	4	4	0	4	4	4	4	0	4	4	0	4	3	4	4	2	2	4	3	5	5	2	4	4	confortável			1
2	1	18-29	6	1				1		1	4	1		1		1		3	2	2	5	3	4	0	5	0	5	5	4	5	5	0	5	1	4	3	2	2	2	1	4	3	2	2	2	feliz	alegre		1
2	2	18-29	6	1	1	1	1				2	1	1			1		1	2	2	5	4	4	3	5	4	5	5	3	5	5	3	5	3	4	4	3	1	3	3	4	4	3	3	4	feliz	confortável	bem	1
4	1	30-39	6	1	1	1			1		4	1	1			1		4	3	4	5	5	3	1	5	3	5	3	1	5	5	1	5	1	5	5	1	1	3	2	4	4	1	2	3	feliz			1
1	2	40-49	6	3							6						1	5	4	4	4	4	0	0	0	0	0	0	0	0	0	0	0	0	0	0	0	0	0	0	0	0	0	0	0	NC			5
2	1	30-39	6	1	1			1			4						1	5	3	4	5	4	5	0	5	5	5	5	5	5	5	0	5	2	5	5	2	3	2	5	5	5	2	3	2	infeliz			2
3	2	18-29	6	1						1	3	1				1		4	2	3	1	1	5	5	5	5	5	5	5	5	5	5	5	2	2	2	2	2	2	2	4	4	2	3	4	NP			6
1	2	50 +	6	1	1	1			1	1	5	1	1			1		4	2	4	5	3	5	5	5	5	5	5	5	5	5	5	5	2	3	4	1	1	2	2	5	5	1	2	4	feliz			1
3	2	18-29	4	2						1	3	1				1		5	4	5	5	4	2	1	5	3	5	3	2	5	5	1	4	1	3	5	1	5	5	3	5	5	1	5	5	feliz	seguro	animado	1
2	1	18-29	6	1						1	4	1	1	1	1	1		4	1	5	5	2	5	1	5	5	5	5	5	5	5	1	5	3	4	4	2	1	3	3	4	4	2	3	3	feliz	entretido	curioso	1
3	2	18-29	5	2						1	5	1		1		1		4	2	4	4	3	5	5	5	5	5	5	5	5	5	5	5	2	2	4	2	4	5	2	4	4	2	3	5	tranquilo	relaxado		1
3	1	18-29	6	1	1	1	1		1		5					1		5	2	5	5	4	4	0	5	5	5	5	4	5	5	0	5	4	4	5	3	2	0	4	4	5	3	3	5	bem			1
1	1	18-29	4	1						1	4				1	1		4	2	4	5	5	5	5	5	5	5	5	5	5	5	5	5	2	3	4	2	1	5	2	3	4	2	1	5	feliz	curioso	livre	1
2	2	30-39	6	1						1	4			1	1	1		4	1	4	5	4	5	2	5	5	5	5	5	5	5	2	5	3	5	4	1	4	3	4	5	5	1	4	3	feliz	curioso	livre	1
1	2	18-29	4	2	1			1	1		2	1	1		1	1		4	5	5	5	5	5	0	5	5	5	5	0	5	5	0	5	0	5	5	3	0	0	5	5	5	3	5	4	seguro	saudável		1
1	2	30-39	6	2						1	5	1				1		4	3	3	3	3	5	2	5	5	5	5	5	5	5	2	5	4	5	5	3	4	4	4	5	5	4	4	4	calmo	seguro	confiante	1
1	2	18-29	6	1	1	1	1		1		5			1	1	1		4	1	5	5	4	5	4	5	5	5	5	4	5	5	4	5	4	5	5	5	5	5	5	5	5	5	5	5	feliz	alegre	livre	1
1	1	18-29	4	1				1			4					1		4	2	5	5	2	5	3	5	5	5	5	5	5	5	3	5	4	5	5	2	3	3	4	5	5	2	3	4	feliz	tranquilo	satisfeito	1
1	1	18-29	4	1			1			1	3						1	3	4	3	4	3	1	1	5	1	5	3	1	3	5	1	5	2	2	2	1	1	1	2	5	5	1	2	4	NA			4
3	1	18-29	6	1						1	4						1	5	2	3	5	3	5	5	5	5	5	5	5	5	5	5	5	0	5	0	0	0	0	3	5	5	0	0	0	feliz	alegre	curioso	1
1	2	18-29	4	2	1	1			1		4		1		1	1		4	2	5	5	3	0	0	5	0	5	0	0	4	4	0	5	0	5	0	2	5	5	5	5	5	2	2	5	feliz	livre		1
1	1	18-29	4	2	1	1		1	1		4	1	1		1	1		4	2	4	3	2	3	0	5	5	5	4	3	5	5	0	5	0	5	5	2	4	3	4	5	5	3	4	4	bem			1
1	2	18-29	6	2					1	1	1	1				1		5	2	3	5	3	4	3	5	3	5	4	3	4	4	2	5	3	3	0	3	0	0	3	5	5	3	4	3	estressado	faminto		2
1	1	18-29	6	1				1		1	3						1	4	2	4	4	4	5	5	5	2	5	5	5	5	5	2	5	3	3	5	3	3	5	4		4	3	3	5	feliz			1
1	2	18-29	3	2							5	1				1		4	3	5	5	4	2	2	5	4	5	4	4	4	5	3	5	2	4	5	4	2	5	5	5	5	3	4	5	confuso			2
1	2	30-39	6	2	1	1			1		5						1	5	3	1	4	2	0	1	5	3	0	2	2	4	4	1	3	3	4	4	3	4	5	3	5	4	3	5	0	alimentado	saudável		1
1	1	40-49	3	1						1	5					1	1	5	5	5	5	5	5	5	5	5	5	5	5	5	5	5	5	4	5	5	4	4	4	4	5	5	4	4	5	relaxado	tranquilo		1
1	2	18-29	4	3							4	1				1		4	2	4	4	3	3	3	5	2	5	4	3	5	5	2	3	2	5	5	4	3	4	3	5	5	3	5	5	confuso	agoniado	perdido	2
1	1	40-49	5	1						1	5						1	5	5	5	5	1	5	5	5	5	5	5	5	5	5	5	5	4	5	5	5	5	5	5	5	5	3	3	5	bem			1
3	1	50 +	6	1						1	5			1				4	4	2	5	5	5	2	5	5	5	5	4	5	5	2	5	3	5	5	3	2	2	4	5	5	3	4	2	bem			1
1	1	30-39	4	2				1	1	1	4	1	1					3	1	5	5	5	5	3	5	5	5	5	4	5	5	1	5	4	5	5	1	1	5	4	5	5	1	4	5	feliz	saudável	livre	1
1	2	30-39	5	2			1	1			5						1	5	5	5	5	5	4	4	5	2	5	5	4	5	4	0	5	0	0	0	1	4	0	4	4	5	1	0	5	feliz			1
1	2	18-29	6	3							5					1		4	1	5	5	2	3	3	5	4	5	4	4	4	4	2	4	4	5	5	4	2	4	2	5	5	4	5	5	estranho	desconfortável		2
3	1	50 +	6	1						1	4	1				1		5	3	5	5	3	5	3	5	5	5	5	5	5	5	3	5	3	5	5	2	0	0	3	5	5	3	3	4	feliz	à vontade	seguro	1
3	2	18-29	6	2						1	6	1				1		5	2	5	5	5	5	0	5	5	5	5	5	5	5	0	5	0	0	4	3	0	4	5	5	5	3	0	4	feliz	relaxado	livre	1
2	2	30-39	6	1			1	1			4		1					4	2	4	5	2	5	0	5	5	5	5	5	5	5	0	5	4	5	5	2	4	4	5	5	5	2	5	4	feliz	ativo	curioso	1
1	2	40-49	3	2			1				4	1						5	4	5	4	3	0	1	5	5	5	3	2	4	3	1	5	3	5	5	2	3	4	4	5	5	2	4	4	NC			5
1	2	30-39	6	2						1	2	1	1			1		5	5	5	5	4	0	0	5	0	5	0	0	5	4	0	4	3	4	4	2	3	2	3	5	5	3	5	4	agitado	perdido	nervoso	2
3	1	18-29	5	1		1	1	1			4		1	1		1		4	2	5	5	3	5	5	5	5	5	5	5	5	5	5	5	4	5	5	3	0	0	3	5	4	3	3	3	curioso	animado		1
1	1	18-29	6	2						1	4	1		1		1		5	3	4	2	3	0	0	5	0	4	3	0	0	3	0	4	2	4	4	2	1	0	2	5	5	3	4	3	perdido	confuso	faminto	2
1	2	30-39	6	2						1	2	1	1	1	1			4	4	3	5	2	5	0	5	5	5	5	5	5	5	0	5	3	5	5	2	2	5	3	5	5	1	3	5	com fome	alegre		3
1	2	30-39	5	1						1	5	1				1		5	4	5	5	5	5	2	5	5	5	5	2	5	5	1	5	4	5	5	3	5	5	4	5	5	4	5	5	feliz	livre		1
1	2	18-29	6	1			1				5						1	5	4	4	5	5	5	5	5	5	5	5	5	5	5	5	5	4	3	5	4	5	5	4	4	4	4	5	5	bem			1
3	2	18-29	6	1						1	4						1	5	2	4	5	3	5	4	5	5	5	5	4	5	5	4	5	3	5	5	4	0	5	4	5	5	3	3	5	estressado			2
1	2	18-29	5	1		1		1			5				1		1	5	2	5	5	5	5	5	5	5	5	5	5	5	5	4	5	4	4	5	4	4	5	5	5	5	5	5	5	feliz	saudável	livre	1
1	2	18-29	4	1						1	5						1	4	3	5	5	5	5	2	5	2	5	5	5	5	5	1	5	3	5	5	3	3	5	4	5	5	4	5	5	angustiado			2
1	2	30-39	5	2	1					1	5	1	1			1		4	2	4	5	4	3	1	5	3	5	5	2	5	5	1	4	3	4	4	2	3	4	4	5	5	3	5	5	não bem			2
2	2	18-29	5	1	1	1	1	1	1		5	1	1	1		1		4	2	5	5	2	5	0	5	5	5	5	5	5	5	0	5	3	4	4	3	4	4	3	5	5	3	4	3	curioso	animado	alegre	1
2	2	40-49	6	1				1		1	4				1	1		2	2	4	5	2	3	0	4	3	5	3	0	3	3	0	5	2	4	4	3	0	3	3	4	4	3	4	3	agoniado	nervoso	estressado	2
1	2	18-29	6	3							4	1				1		5	1	5	5	4	5	5	5	5	5	5	5	5	5	0	5	5	5	5	5	5	5	5	5	5	5	5	5	feliz	confiante	livre	1
1	2	18-29	6	1						1	5	1	1			1		5	2	5	5	4	5	5	5	5	5	5	5	5	5	5	5	5	0	5	5	5	5	4	5	5	3	4	5	feliz	adaptado		1
3	2	30-39	6	1	1	1			1		5						1	4	3	5	5	5	5	5	5	5	5	5	5	5	5	5	5	5	5	5	3	5	5	3	5	5	3	5	5	alegre			1
1	2	18-29	6	2	1			1		1	4	1				1		5	3	5	4	2	3	0	5	4	5	4	4	5	5	0	5	3	5	4	3	5	4	4	5	5	4	5	5	nervoso	entediado	alegre	3
2	1	40-49	6	1						1	3						1	3	4	4	4	3	0	0	5	0	5	0	0	5	5	0	5	0	0	0	1	1	2	2	0	0	0	0	0	feliz			1
3	2	50 +	6	1			1	1		1	4	1				1		4	4	5	5	4	4	1	5	5	5	4	2	5	5	1	5	2	5	5	3	3	4	3	5	5	3	4	5	bem			1
1	2	50 +	6	1				1			4	1	1		1			4	3	5	5	3	5	0	5	5	5	5	5	5	5	0	5		0	5	3	1	5	1	3	5	1	3	0	feliz			1
1	2	18-29	4	1			1				4	1		1		1		4	2	5	5	4	5	3	5	5	5	5	3	5	5	5	5	3	5	5	1	1	4	4	5	5	1	3	4	estressado	entediado	infeliz	2
3	2	40-49	6	2						1	4	1						5	4	4	4	3	5	1	5	3	5	3	4	5	5	1	5	4	5	5	5	2	3	4	5	5	4	5	5	nervoso	irritado	impaciente	2
1	2	18-29	4	1			1				4	1		1		1		3	3	4	5	2	5	2	3	4	5	5	3	0	0	2	5	3	5	5	2	5	5	2	4	5	1	4	5	alegre	animado	excitado	1
1	2	50 +	6	1				1		1	4	1	1		1	1		3	5	5	5	1	5	0	5	5	5	5	0	5	5	0	5	3	5	5	3	3	3	3	5	5	3	5	3	feliz			1
1	1	40-49	6	1		1		1	1		5	1	1		1			5	4	4	3	3	3	2	5	3	4	3	3	4	4	1	4	2	3	4	4	2	2	2	3	4	4	5	5	feliz			1
1	2	30-39	6	2	1			1			5	1	1			1		5	2	5	5	4	3	0	5	4	5	3	2	4	4	0	5	0	3	4	2	3	4	3	5	5	2	5	5	agitado	ansioso		2
1	2	30-39	6	1		1				1	4		1					4	2	5	5	4	5	5	5	5	5	5	5	5	5	3	5	3	3	4	2	2	3	4	4	5	2	5	5	NP			6
4	1	18-29	5	1	1			1	1		4	1				1		5	2	5	5	2	5	0	5	5	5	5	5	5	5	0	5	2	4	4	1	0	4	2	4	4	1	2	4	bem			1
1	2	18-29	6	1	1				1		5					1		5	1	5	5	3	0	0	5	5	5	3	4	5	5	1	5	2	2	2	1	4	4	4	5	5	1	5	4	feliz			1
1	1	40-49	6	3							3					1	1	5	5	5	5	5	0	0	5	5	5	5	0	5	5	0	5	4	5	5	4	3	5	5	5	5	4	4	5	feliz	livre		1
1	2	18-29	6	2	1	1				1	5					1	1	2	3	5	5	3	3	3	5	5	5	5	4	5	5	3	5	3	4	4	4	4	5	5	5	5	2	5	5	medo	alegre		3
1	2	30-39	6	1	1	1			1	1	5	1	1			1		5	2	5	5	5	5	5	5	5	5	5	5	5	5	5	5	4	4	5	3	4	3	4	5	5	3	4	4	NR			7
1	1	50 +	6	2						1	5					1		5	3	3	4	4	5	0	5	0	5	0	0	5	0	0	5	0	0	0	0	0	0	0	0	0	0	0	0	desorientado			2
1	2	18-29	5	2						1	4		1		1	1		2	1	3	1	2	5	5	5	5	5	5	5	5	5	5	5	4	3	4	1	4	3	4	3	4	1	2	3	incomodado	ansioso		2
2	2	30-39	6	1				1		1	4		1			1		4	2	2	4	2	4	0	4	4	4	4	4	4	4	0	4	3	5	4	2	3	3	3	5	5	2	3	4	feliz	tranquilo	satisfeito	1
1	2	40-49	6	1		1					4	1	1			1		5	5	4	3	3	1	3	5	2	5	2	1	3	2	1	1	2	4	4	2	1	2	2	4	3	2	2	3	feliz			1
1	2	18-29	5	1						1	5	1				1	1	5	1	4	5	4	3	3	5	4	4	4	3	4	4	3	4	4	4	4	3	3	3	3	4	4	2	2	4	feliz			1
1	2	30-39	6	2						1	5	1				1		5	2	5	5	2	5	5	5	5	5	5	5	5	5	4	5	0	3	4	2	5	5	4	5	5	2	3	5	feliz	livre		1
1	2	50 +	5	2		1		1	1		5	1				1	1	5	2	5	5	3	5	2	5	5	5	5	5	5	5	2	5	2	5	3	2	4	3	3	5	5	3	5	5	triste			2
1	2	18-29	4	2	1		1	1			5						1	5	3	5	5	4	5	0	5	5	5	5	4	5	5	0	5	4	4	5	3	5	5	4	5	5	3	5	5	NP			6
1	1	30-39	4	2	1	1			1		4						1	4	4	4	3	2	0	0	5	3	5	3	0	4	4	0	5	2	4	3	1	1	3	3	5	3	1	1	3	feliz			1
3	2	18-29	6	1				1		1	4	1	1			1		5	1	4	5	1	5	5	5	5	5	5	5	5	5	5	5	4	5	5	3	4	5	5	5	5	4	5	5	indeciso			2
1	2	30-39	4	2			1			1	5						1	5	4	5	5	4	5	0	5	0	5	5	5	5	5	0	5	3	4	5	1	1	5	3	5	5	1	5	5	feliz	protegido	livre	1
1	2	40-49	6	2	1				1		5	1		1		1	1	4	2	5	4	2	4	3	5	4	5	4	4	5	5	2	5	3	4	4	3	3	4	2	4	4	2	3	4	feliz			1
3	1	18-29	4	1				1			4	1			1			5	1	5	3	3	4	3	5	5	5	3	2	4	4	3	4	2	3	4	4	4	4	2	4	5	4	4	5	feliz	saudável	livre	1
4	2	18-29	5	1		1		1			4	1	1	1	1			4	2	1	5	5	5	5	5	5	5	5	5	5	5	5	5	3	5	5	3	3	4	4	5	5	3	3	4	feliz	confortável		1
1	2	18-29	3	1	1			1		1	5		1		1	1	1	4	2	5	5	5	5	5	5	5	5	5	5	5	5	5	5	5	5	5	5	5	5	5	5	5	5	5	5	NC			5
3	2	30-39	5	1						1	5		1			1	1	4	2	5	5	2	5	5	5	5	5	5	5	5	5	0	5	3	5	5	3	4	5	3	5	5	3	5	5	agitado	entediado	nervoso	2
3	2	18-29	5	1		1	1				5	1				1		5	3	4	4	3	5	5	5	5	5	5	5	5	5	5	5	0	0	0	0	0	0	2	4	5	3	5	5	alegre	satisfeito	seguro	1
3	2	50 +	6	1						1	4		1		1		1	4	3	5	5	1	5	5	5	5	5	5	5	5	5	5	5	1	5	5	3	0	5	3	5	5	3	5	5	bem	livre		1
1	1	40-49	6	1						1	4				1		1	5	2	4	4	3	3	2	5	4	5	5	4	5	5	2	5	2	5	5	2	4	5	2	5	5	2	5	5	impaciente	curioso	estressado	2
3	2	18-29	5	1						1	5	1	1	1	1	1		5	2	5	5	3	5	4	5	5	5	5	5	5	5	4	5	2	5	5	3	4	4	3	5	5	3	4	4	feliz	relaxado	curioso	1
1	2	50 +	6	2						1	5						1	5	4	5	5	5	5	4	5	4	5	5	4	5	5	0	5	5	4	5	2	1	5	4	5	5	2	2	5	alegre	livre		1
1	2	30-39	6	2	1				1	1	6						1	5	4	3	3	3	2	1	5	3	4	2	1	3	3	1	3	0	1	3	1	1	4	2	1	2	1	3	4	alegre	tranquilo	descontraído	1
1	2	18-29	4	1	1			1		1	5	1			1	1	1	5	3	1	5	2	5	5	5	5	5	5	5	5	5	5	5	5	0	5	5	5	5	5	5	5	5	5	5	feliz	livre		1
1	1	40-49	4	1						1	5						1	4	2	5	5	5	5	5	5	5	5	5	5	5	5	5	5	5	5	5	3	3	5	5	5	5	3	5	5	bem			1
1	2	18-29	4	1						1	5	1	1			1		5	2	5	5	5	0	0	5	3	5	4	4	5	5	0	5	4	1	5	4	4	4	5	3	5	3	3	5	feliz			1
1	2	50 +	6	1				1		1	5						1	4	1	1	5	5	5	5	5	5	5	5	5	5	5	5	5	5	5	5	5	5	5	5	5	5	5	5	5	feliz			1
1	1	18-29	6	1	1	1		1	1		5						1	5	3	5	5	5	5	0	5	5	5	5	0	5	5	0	5	5	5	5	2	3	5	5	5	5	4	4	5	NR			7
1	2	50 +	5	1			1		1		5		1			1		4	2	5	1	2	5	0	5	5	5	5	5	5	5	0	5	4	5	5	2	3	5	3	5	4	2	2	5	feliz	tranquilo		1
1	1	30-39	6	1				1			5						1	5	2	5	5	4	4	0	5	4	5	4	0	5	5	0	5	0	5	5	3	4	5	3	5	5	3	5	5	feliz	alegre	livre	1
1	2	40-49	5	1		1		1			5	1		1		1		5	5	1	5	3	5	0	5	5	5	5	0	5	5	0	5	2	3	5	4	0	5	2	3	5	5	4	5	feliz			1
1	2	18-29	6	1		1	1	1			5						1	5	1	5	5	3	5	5	5	5	5	5	5	5	5	5	5	4	5	5	3	4	5	5	5	5	3	5	5	feliz	confuso	com fome	1
1	2	40-49	6	1	1	1					1				1	1		4	5	5	5	5	5	0	5	5	5	5	5	5	5	0	5	5	1	5	1	1	5	5	5	5	1	3	5	NA			4
1	1	50 +	6	1						1	5						1	5	3	4	5	3	5	0	5	5	5	5	5	5	5	0	5	3	5	4	3	5	5	3	5	5	3	5	5	confuso			2
1	1	40-49	6	2						1	4	1	1	1	1	1		5	2	5	5	4	4	0	5	5	5	4	3	5	5	0	5	0	4	4	3	0	4	3	5	5	3	4	4	NP			6
1	2	30-39	5	2						1	5	1	1		1	1		5	5	5	5	4	5	3	5	5	5	4	3	5	5	3	5	4	4	5	4	4	5	4	5	5	4	4	5	NC			5
1	1	18-29	4	1	1	1		1	1	1	5						1	4	1	5	5	1	5	5	5	5	5	5	5	5	5	5	5	0	0	0	0	5	5	0	0	0	0	5	5	alegre	empolgado		1
1	2	40-49	6	2	1		1	1			4						1	4	4	4	4	4	5	3	5	5	5	5	4	5	5	3	5	5	5	5	5	5	5	5	5	5	5	5	5	feliz			1
3	2	30-39	5	1				1		1	4	1			1	1	1	5	4	4	4	3	3	2	5	3	5	2	4	4	4	1	5	2	3	4	2	4	4	3	5	5	3	3	4	alegre	tranquilo	sociável	1
1	1	30-39	6	1	1			1		1	6	1				1		5	3	5	5	3	5	5	5	5	5	5	5	5	5	5	5	0	5	5	3	0	4	5	5	5	3	5	5	inquieto	com fome	carente	2
1	2	50 +	6	1		1		1			1	1	1			1		5	5	5	5	5	5	0	5	5	5	5	5	5	5	0	5	4	5	5	4	5	4	2	5	5	4	3	4	feliz	alegre	livre	1
1	2	30-39	6	1	1		1		1		5	1				1		5	4	5	5	3	2	1	5	3	5	3	1	4	4	1	5	0	5	5	2	0	5	5	5	5	3	5	5	inquieto	entediado		2
1	2	30-39	5	2	1	1		1	1		6	1	1		1	1		5	3	4	4	3	4	4	5	4	5	4	3	4	4	4	4	0	0	4	5	0	0	5	5	5	5	5	5	NP			6
3	1	40-49	6	1						1	5						1	1	1	1	1	1	4	1	5	5	5	3	2	5	5	0	5	2	5	5	3	3	5	2	5	5	3	3	5	feliz			1
1	2	18-29	5	3							5	1	1		1	1		5	3	5	5	5	3	3	3	4	5	4	4	5	5	2	5	3	5	5	2	5	5	4	4	5	3	5	5	feliz	livre		1
1	2	30-39	6	2	1	1		1	1		4	1					1	5	4	2	4	4	4	3	5	4	5	4	3	5	5	3	5	3	3	4	2	3	3	4	5	5	2	4	4	agitado			2
1	2	30-39	5	1						1	5						1	5	3	5	5	4	3	3	5	4	5	4	2	5	5	2	5		5	5	3	4	5	5	5	5	3	5	5	alegre			1
1	2	30-39	5	2	1	1					4	1	1					5	4	4	4	3	3	3	5	3	4	3	3	3	3	3	3	0	0	0	0	3	3	5	5	5	2	4	5	tranquilo	seguro	livre	1
2	2	18-29	4	1	1		1		1		4			1		1		4	5	5	5	5	5	5	5	5	5	5	5	5	5	5	5	5	5	5	5	5	5	5	5	5	5	5	5	estressado			2
1	2	18-29	5	1						1	5						1	5	2	5	5	4	5	1	5	5	5	5	4	5	5	1	5	4	1	5	3	0	5	4	5	5	2	5	5	feliz	ativo		1
1	2	18-29	3	2	1	1		1			4	1			1		1	5	4	5	5	3	0	2	5	2	5	3	2	4	4	2	5	2	4	5	3	0	4	3	5	5	3	4	5	feliz	livre		1
1	1	40-49	3	2	1	1		1	1		6						1	5	5	5	5	5	0	0	5	5	5	5	5	5	5	0	5	0	0	5	3	0	0	0	5	5	0	0	5	NA			4
1	2	30-39	6	2		1		1			5		1				1	5	3	5	5	4	0	0	5	5	5	0	0	5	5	0	5	3	4	4		3	4	3	4	4	3		5	não mal			8
1	1	40-49	4	1				1			5						1	5	1	5	5	5	5	4	5	5	5	5	5	5	5	2	5	5	5	5	5	5	5	5	5	5	5	5	5	feliz	alegre	livre	1
1	1	50 +	5	1						1	5						1	5	1	5	1	2	5	5	5	5	5	5	5	5	5	5	5	5	5	5	5	5	5	5	5	5	5	5	5	alegre			1
1	2	30-39	5	1			1	1	1		4	1	1	1	1	1		4	4	5	5	3	4	2	5	5	5	3	3	5	5	1	5	4	5	5	2	3	5	5	5	5	3	4	5	satisfeito	livre	sociável	1
1	2	18-29	4	2			1	1			2	1				1	1	3	2	5	5	4	4	0	5	5	5	5	5	5	5	0	5	0	4	5	3	0	5	4	5	5	3	4	5	feliz	curioso	livre	1
2	2	40-49	6	1				1		1	4	1			1	1		4	4	4	5	4	5	0	5	5	5	5	5	5	5	0	5	3	5	5	3	3	4	4	5	5	3	4	4	feliz	livre		1
1	2	50 +	6	1	1		1	1			3	1			1	1		4	4	4	5	3	0	0	5	3	5	4	4	4	4	2	3	2	4	5	2	1	3	3	5	5	2	1	5	confuso	inseguro	surpreso	2
1	2	50 +	3	1							6	1	1			1		5	5	4	4	4	0	0	5	0	5	0	0	5	5	0	5	0	3	3	2	0	2	2	4	4	3	0	2	feliz	curioso	livre	1
1	2	18-29	4	1	1			1			5						1	5	5	5	5	5	5	0	5	5	5	5	5	5	5	0	5	5	5	5	5	5	5	5	5	5	5	5	5	feliz			1
1	2	50 +	3	2	1	1		1	1		6	1	1		1	1		5	4	4	4	3	3	0	5	3	5	3	3	3	3	0	5	0	0	0	0	0	3	0	0	0	0	0	0	feliz			1
2	2	30-39	5	1			1			1	5						1	5	1	1	5	5	5	5	5	5	5	5	5	5	5	5	5	0	5	5	4	4	5	5	5	5	4	4	0	bem			1
1	1	18-29	4	2						1	5	1				1		5	3	4	5	2	3	1	5	4	5	4	2	4	4	2	4	5	5	5	0	5	5	5	5	5	0	5	5	com fome	preso		2
1	1	30-39	6	2		1		1			6				1		1	5	3	4	4	3	4	1	4	4	4	4	2	4	4	1	4	0	4	3	2	0	3	2	3	3	2	3	3	bem	eufórico		1
2	1	30-39	6	1							5					1	1	5	2	4	5	5	3	1	5	3	4	3	2	4	4	2	4	4	4	4	3	3	3	4	4	4	4	4	4	em paz			1
2	2	18-29	6	1	1			1			3	1	1	1	1	1		4	4	4	5	2	5	3	5	5	5	5	5	5	5	4	5	2	4	4	1	2	3	3	4	4	2	2	3	feliz	saudável		1
2	2	18-29	6	1	1	1	1				3		1			1		1	4	2	5	5	5	5	5	5	5	5	5	5	5	5	5	1	3	3	2	1	2	1	3	3	2	2	2	normal			8
1	2	18-29	5	1						1	5	1	1	1	1	1		4	1	5	5	4	5	3	5	5	5	5	4	5	5	4	5	4	5	5	4	5	5	4	5	5	4	5	5	feliz	confortável	tranquilo	1
1	2	30-39	3	2	1			1	1		5	1					1	5	3	5	5	5	5	5	5	5	5	5	5	5	5	5	5	5	5	5	5	5	5	4	5	5	5	5	5	feliz			1
1	1	18-29	5	1						1	5			1		1		4	1	5	5	3	5	5	5	5	5	5	5	5	5	5	5	5	5	5	5	5	5	5	5	5	5	5	5	descontraído			1
1	1	18-29	5	1	1			1		1	5		1			1		4	2	5	5	4	5	5	5	5	5	5	5	5	5	5	5	5	5	5	2	5	5	5	5	5	3	5	5	tranquilo			1
1	1	18-29	4	2				1			5						1	4	1	1	5	1	4	3	4	4	4	4	4	4	4	3	4	3	4	5	3	3	3	4	5	5	3	4	5	feliz	motivado		1
1	1	18-29	5	3							4		1				1	4	4	5	4	3	3	0	5	3	5	3	2	4	4	0	5	3	4	4	2	1	3	3	4	4	2	4	4	com fome	incomodado		2
1	2	18-29	5	1							4	1		1		1		4	3	5	5	3	4	4	5	4	5	4	4	4	4	4	4	0	4	4	0	0	0	3	4	4	0	4	4	feliz	bem		1
1	2	18-29	6	1	1			1	1		5						1	5	2	4	5	2	5	5	5	5	5	5	5	5	5	5	5	0	3	3	4	3	4	2	4	5	2	3	5	bem	tranquilo		1
1	1	50 +	6	2						1	4					1		1	5	5	5	5	5	5	5	5	5	5	5	5	5	5	5	2	4	4	3	5	1	2	5	5	3	4	2	NA			4
1	2	18-29	6	3							6	1			1		1	5	5	5	4	2	0	0	5	0	5	4	0	5	5	0	5	3	5	5	5	3	5	5	5	5	5	5	5	com fome	perdido		2
1	2	30-39	3	3							5	1		1	1		1	5	4	5	5	3	3	1	5	4	4	3	2	4	4	1	4	0	4	4	1	1	2	3	4	4	1	3	3	inquieto	incomodado		2
1	2	30-39	6	3							6					1	1	5	3	4	4	3	3	2	5	4	5	4	3	4	3	2	5	3	4	5	2	4	4	3	5	5	2	4	4	NC			5
1	1	18-29	5	1	1		1	1	1	1	4	1				1	1	5	1	5	5	5	5	0	5	5	5	5	1	5	5	1	5	5	5	5	1	1	5	5	5	5	1	1	5	alegre			1
4	2	18-29	4	2						1	3	1	1	1	1	1		4	4	4	5	5	4	3	5	5	5	5	5	5	5	4	5	3	4	4	3	1	5	3	4	4	3	4	5	confortável	alegre	livre	1
1	2	18-29	3	3							4	1	1		1	1		4	4	1	5	2	0	0	5	4	5	3	3	5	5	1	5	5	4	5	3	1	1	5	4	5	3	1	1	com fome	livre		1
2	2	30-39	6	2	1	1		1	1		4	1	1			1		3	2	4	4	3	0	0	5	4	5	4	0	4	4	0	4	2	3	3	2	3	4	2	3	3	2	3	4	bem	alegre	incomodado	1
1	2	18-29	5	2						1	4	1	1			1		4	2	4	5	1	0	0	5	4	4	3	2	4	4	0	4	3	3	3	1	1	2	3	4	4	1	2	3	feliz	confortável	tranquilo	1
1	2	40-49	3	2	1					1	4					1		5	2	5	1	3	3	3	4	3	4	2	2	3	3	2	3	3	4	5	2	2	3	3	5	5	3	3	3	feliz	livre		1
1	2	18-29	4	3							5	1				1		5	1	5	5	4	0	0	5	0	5	0	3	5	5	1	5	3	5	5	1	5	3	3	5	5	3	5	3	feliz			1
3	2	30-39	3	1	1	1			1		4	1	1			1		4	2	2	5	5	2	1	0	0	5	3	4	5	5	1	5	2	3	4	1	1	2	2	4	5	1	3	2	NC			5
1	2	50 +	6	2						1	4						1	5	5	5	5	5	4	5	5	3	5	5	5	5	5	2	5	4	5	5	4	4	5	4	5	5	5	5	5	livre			1
1	2	18-29	3	3							4	1	1			1		5	4	3	3	2	1	3	4	3	4	1	1	2	3	1	3	2	3	1	1	2	2	1	2	1	1	2	2	feliz	alegre	contente	1
1	1	18-29	6	2	1	1			1		4	1			1	1		5	2	4	4	2	5	5	5	5	5	5	5	5	5	5	5	2	5	4	2	2	5	3	5	5	2	3	5	irritado	nervoso	estressado	2
1	1	18-29	5	2							3	1					1	4	5	5	5	4	0	0	0	0	0	0	0	0	0	0	0	0	0	0	1	1	3	0	0	0	2	0	2	feliz	livre		1
1	1	50 +	3	2				1		1	4	1				1		5	2	5	3	3	1	1	5	4	5	2	2	3	4	1	4	2	5	5	1	3	1	4	5	5	1	4	1	feliz	estressado		3
1	2	18-29	4	1	1		1	1			4	1		1			1	3	4	5	5	3	5	3	5	5	5	5	5	5	5	3	5	5	5	5	2	3	4	5	5	5	2	4	4	livre			1
1	1	18-29	5	3							5						1	4	3	5	5	3	0	0	5	1	5	5	0	5	5	1	5	0	5	5	0	0	0	2	5	5	0	0	0	alegre	normal		1
1	1	18-29	5	3							5					1		5	3	5	4	4	3	3	4	3	4	3	1	4	4	1	4	3	2	3	3	1	2	3	0	5	3	1	5	eufórico			8
1	2	18-29	4	2	1	1					3	1				1		5	4	4	5	5	5	5	5	5	5	5	5	5	5	5	5	4	5	5	3	3	3	4	5	5	4	3	4	feliz	alegre	agitado	1
2	2	30-39	4	1	1	1			1		4				1	1	1	3	2	5	5	3	3	0	5	4	5	4	3	5	5	0	5	3	3	5	2	2	5	3	4	4	2	3	5	feliz	calmo	tranquilo	1
2	2	18-29	4	2						1	1	1				1		4	4	5	5	2	5	3	5	5	5	5	4	5	5	2	5	1	3	5	3	2	2	4	4	5	3	3	4	feliz			1
1	2	30-39	5	1	1	1	1		1		4	1	1	1	1	1		3	5	4	5	3	5	0	5	5	5	5	0	5	5	0	5	2	5	5	0	0	4	2	4	4	0	2	4	feliz	saudável		1
2	2	18-29	4	1	1	1		1	1		5				1		1	4	3	5	5	2	5	4	5	5	5	5	5	5	5	4	5	3	3	4	4	5	4	3	5	5	4	5	4	bem			1
1	2	40-49	3	2	1						5						1	5	2	4	4	3	1	3	5	3	5	5	2	5	5	1	5	5	5	5	2	3	2	5	5	5	2	5	3	alegre			1
1	1	18-29	5	2				1		1	5	1				1		4	2	5	5	1	5	3	5	5	5	5	4	5	5	4	5	4	3	4	3	3	3	4	4	4	3	3	3	agitado	excitado		2
1	1	18-29	5	2	1		1				4	1				1		4	3	5	5	4	5	5	5	5	5	5	5	5	5	5	5	4	2	4	2	2	4	3	3	5	2	4	4	feliz	agitado		1
1	2	50 +	4	2	1	1		1	1		3						1	5	5	5	5	5	4	4	5	4	5	3	3	5	5	1	4	0	4	5	4	3	4	2	4	5	3	3	5	feliz			1
1	1	18-29	4	1							5	1				1		3	3	5	4	3	2	0	5	3	5	3	2	4	4	0	5	2	3	2	1	3	2	2	2	2	1	2	2	feliz			1
1	2	30-39	4	1						1	4	1		1		1	1	4	4	4	5	2	5	5	5	5	5	5	5	5	5	5	5	4	4	4	3	3	3	4	4	4	4	4	4	tranquilo			1
1	2	50 +	3	2	1		1		1		5	1		1	1	1		5	4	4	5	4	5	4	5	5	5	5	5	5	5	3	5	5	5	5	1	3	5	4	5	5	1	4	0	feliz	saudável	agitado	1
1	1	30-39	5	1						1	2	1				1		4	2	2	5	3	5	2	5	5	5	5	3	5	5	2	5	2	3	3	2	2	4	2	3	3	2	3	4	alegre	empolgado		1
1	1	18-29	5	2	1	1			1		6	1					1	4	3	4	4	3	4	4	5	4	5	4	4	4	4	4	4	3	5	0	3	1	3	3	5	5	2	2	3	alegre	ansioso	com fome	1
1	2	18-29	4	2				1		1	5						1	4	3	5	5	5	1	5	5	2	5	3	3	4	5	1	4	4	5	5	1	5	5	3	5	5	1	3	3	feliz	tranquilo		1
1	1	30-39	5	3							3	1	1			1		5	5	3	5	3	4	4	5	4	5	4	4	5	5	0	5	3	1	4	1	0	2	3	5	5	1	4	3	feliz			1
1	2	30-39	5	2							5	1	1			1		5	2	2	4	4	2	2	1	2	1	2	2	2	2	3	2	4	5	5	3	3	1	3	5	5	2	4	5	perdido	deslocado		2
3	2	18-29	4	1						1	4	1						4	2	4	5	3	5	5	5	5	5	5	5	5	5	5	5	4	4	5	4	4	4	5	4	5	4	4	4	nervoso			2
3	2	30-39	6	2	1		1	1	1		5					1		5	1	5	5	1	1	1	5	2	5	5	3	5	5	1	4	5	2	4	3	3	2	4	4	5	3	5	4	feliz			1
3	2	18-29	5	2	1						6	1	1		1	1	1	5	4	5	5	4	3	3	5	3	5	4	4	5	5	3	5	2	4	4	3	2	5	3	4	4	3	3	5	estressado	indeciso		2
3	2	18-29	5	1						1	4	1				1		3	2	5	5	2	5	5	3	5	5	5	5	5	5	5	5	4	4	5	3	4	4	5	5	5	4	5	5	perdido	livre	curioso	3
1	1	30-39	4	2			1	1			4					1		5	2	3	4	3	4	0	5	0	5	4	0	5	5	0	5	3	2	4	3	3	3	3	4	4	2	3	3	feliz			1
3	2	18-29	6	2		1		1			4	1			1	1		5	2	4	4	2	3	2	5	4	4	4	3	4	4	2	4	2	3	4	2	3	3	2	4	4	2	3	3	relaxado	alerta	amparado	1
1	2	50 +	6	2							5	1				1		5	3	5	5	3	5	0	5	5	5	5	5	5	5	0	5	0	4	4	0	0	0	2	5	5	1	3	4	bem	livre		1
1	2	50 +	3	1	1	1					4					1	1	4	4	2	5	3	0	0	5	0	5	1	1	3	4	1	5	4	5	4	0	0	5	0	5	5	0	0	0	feliz	perdido		3
1	2	30-39	5	2				1			5	1			1	1	1	5	3	4	4	4	3	3	4	5	5	4	3	4	5	3	5	4	5	5	4	5	5	4	5	5	4	4	5	alegre	livre		1
1	2	30-39	5	1	1			1	1		5	1	1		1	1		4	2	5	5	2	5	0	5	5	5	5	5	5	5	0	5	3	4	4	3	3	4	4	5	4	4	3	5	NP			6
2	2	18-29	5	1	1			1			4	1		1		1	1	4	2	5	5	2	3	3	5	5	5	4	2	5	5	2	5	2	3	3	2	1	5	3	5	3	2	2	5	confortável	adaptado	relaxado	1
1	2	40-49	5	2		1		1			6	1	1			1		5	4	5	5	2	4	4	5	0	5	4	4	4	4	0	4	0	3	5	1	3	4	3	3	5	1	0	0	alegre	livre	satisfeito	1
1	2	30-39	5	1		1		1		1	5			1		1	1	2	3	5	5	3	4	4	5	4	5	5	4	5	5	4	5	3	5	5	4	5	5	3	5	5	4	4	5	feliz	tranquilo		1
1	2	40-49	6	3							5		1				1	3	5	4	5	2	3	1	5	3	5	3	2	3	3	1	5	2	3	3	1	1	2	3	4	4	2	3	3	feliz	tranquilo		1
1	2	30-39	6	2						1	4						1	5	5	5	5	2	3	3	5	3	5	5	5	5	5	1	5	0	0	1	3	3	4	5	5	5	3	5	5	NC			5
1	2	50 +	6	2	1	1			1		4	1				1		3	3	5	4	3	5	0	5	5	5	5	5	5	5	5	5	4	5	5	4	4	5	5	5	5	4	5	5	agitado			8
1	2	30-39	6	2						1	5	1	1			1	1	4	4	5	5	4	5	3	5	5	5	5	4	5	5	4	5	3	4	5	3	2	5	3	5	5	4	5	5	feliz	livre		1
1	2	40-49	5	1						1	2	1				1		5	4	3	5	4	3	3	5	4	5	4	3	4	4	0	5	3	2	4	3	2	2	3	2	3	2	2	2	contente	livre	tranquilo	1
1	1	30-39	6	2							5						1	5	3	5	5	3	5	0	5	5	5	5	0	5	5	0	5	2	2	4	2	2	2	3	4	5	2	3	4	NC			5
1	1	40-49	6	3							6	1	1					5	3	4	4	2	2	1	5	2	5	2	2	5	5	1	5	2	5	3	1	2	2	2	5	4	2	3	3	bem	à vontade		1
1	1	40-49	6	3							2	1		1		1		4	5	4	5	5	5	5	5	5	5	5	5	5	5	5	5	3	4	5	4	3	5	3	4	5	4	4	5	alegre	livre		1
4	2	18-29	4	1			1			1	3						1	5	1	5	5	3	5	5	5	5	5	5	5	5	5	5	5	5	5	5	1	3	3	4	5	5	1	1	2	NC			5
1	2	18-29	4	3							5	1				1		5	3	5	5	1	5	3	5	5	5	5	5	5	5	3	5	5	5	5	5	5	5	5	5	5	5	5	5	alegre	livre		1
1	1	50 +	6	1			1	1		1	3	1				1	1	4	4	5	5	4	5	4	5	5	5	5	5	5	5	4	5	3	5	5	2	2	3	4	5	5	2	5	3	curioso	contente		1
4	2	18-29	5	1			1	1			4						1	4	4	3	5	5	4	2	5	4	5	5	4	5	5	2	5	4	5	5	4	4	5	4	5	5	4	4	5	livre	curioso		1
3	2	18-29	6	1	1		1		1		4	1				1		4	4	4	5	4	3	2	4	3	4	3	3	4	4	2	3	3	4	5	2	3	4	2	4	4	2	4	5	NC			5
4	2	18-29	5	1	1	1	1	1			3	1	1				1	1	4	2	4	2	4	1	5	5	5	4	4	5	5	1	5	2	3	2	1	1	4	2	3	3	1	2	4	bem			1
3	1	18-29	5	1	1		1	1	1		4	1			1	1		4	4	5	5	4	3	2	5	3	5	4	2	5	5	1	5	2	3	4	2	0	4	2	3	4	2	3	4	feliz	animado	saudável	1
2	2	18-29	5	2		1		1	1		3	1			1	1	1	4	4	2	4	3	0	0	5	0	5	0	0	5	5	0	0	2	3	4	2	2	3	2	4	5	2	2	3	feliz	animado	interessado	1
1	2	40-49	6	2						1	4						1	1	2	5	4	4	5	4	5	5	5	5	4	5	5	3	5	2	4	5	4	4	5	5	5	5	4	5	5	confuso	perdido		2
3	2	30-39	6	2	1	1	1	1	1		2	1	1					5	4	5	5	2	4	3	5	5	5	4	4	5	5	3	5	3	2	4	1	1	2	3	5	5	2	2	4	bem	saudável		1
1	2	40-49	5	1	1	1		1			2	1				1		4	5	5	5	4	4	4	4	4	4	4	4	4	4	4	4	2	3	3	3	2	2	2	3	3	3	3	2	livre	bem		1
1	2	30-39	6	3							5					1		5	2	4	5	1	5	4	5	5	5	5	4	5	5	4	5	3	4	5	2	4	3	3	5	5	2	4	3	bem			1
2	2	30-39	5	1						1	4	1	1	1	1			5	2	4	5	4	4	1	5	5	5	4	4	5	5	1	5	4	5	5	3	3	2	4	5	5	3	4	3	alegre	livre		1
1	2	40-49	6	2						1	6	1	1	1			1	5	4	4	4	3	0	0	5	0	5	5	0	5	5	0	5	0	0	0	2	0	0	3	0	0	2	0	0	bem			1
3	2	18-29	4	1	1	1	1	1	1		5					1		5	4	5	5	4	4	3	4	5	5	4	3	5	5	3	5	2	3	3	1	0	5	4	5	5	1	4	5	ansioso			2
3	2	18-29	5	3							4	1			1	1		4	4	5	5	4	5	5	5	5	5	5	5	5	5	5	5	2	5	4	3	2	5	2	5	4	2	0	0	feliz	com fome	livre	3
1	1	30-39	6	2	1			1	1		4	1	1		1	1		1	4	5	5	5	5	2	5	5	5	5	5	5	5	3	5	2	1	1	2	4	5	2	4	2	2	2	5	feliz	seguro	livre	1
4	2	18-29	6	1	1	1	1	1	1		3	1	1	1		1		5	1	2	5	4	1	3	1	1	1	1	3	1	1	5	1	1	3	4	2	1	4	2	4	4	1	3	3	feliz	saudável	livre	1
3	2	30-39	5	2						1	5						1	5	1	5	5	2	5	1	5	5	5	5	0	5	5	0	0	4	5	5	2	3	4	4	5	5	3	3	4	tranquilo			1
2	2	30-39	5	1						1	3	1				1	1	5	4	3	5	3	0	0	5	5	5	5	0	5	5	0	5	2	3	2	1	1	5	3	4	4	1	2	5	feliz			1
1	2	18-29	4	2						1	5					1	1	4	2	5	5	3	5	5	5	5	5	5	5	5	5	5	5	2	3	3	2	3	2	2	3	3	2	4	4	despreocupado	entretido	curioso	1
1	2	50 +	3	1	1			1	1		3	1					1	4	3	4	5	3	2	2	5	2	5	2	3	4	4	2	4	5	5	5	2	2	2	5	5	5	2	2	2	feliz	seguro		1
1	2	18-29	4	1						1	5						1	5	1	4	5	1	0	0	3	5	5	0	0	5	5	0	5	0	5	5	5	0	5	5	5	5	5	4	5	alegre	desperto		1
1	2	18-29	4	3							4					1		4	3	4	5	4	1	1	3	1	5	3	1	0	3	1	0	4	4	4	2	4	0	4	5	5	2	5	3	confuso			2
1	2	18-29	4	1				1		1	5	1	1	1	1	1		5	4	5	5	4	3	0	5	3	5	4	3	4	4	0	4	3	3	5	1	3	5	4	4	5	2	4	5	livre	alegre		1
1	1	18-29	5	2	1		1	1	1		2	1				1	1	1	4	2	4	2	0	0	5	4	5	0	4	4	4	0	4	3	3	2	2	2	3	3	4	3	2	4	3	disposto	tranquilo	alegre	1
1	2	50 +	6	1				1			1	1				1		4	4	4	5	4	3	2	5	5	5	5	5	5	5	2	5	4	5	5	4	2	5	4	5	5	3	4	5	feliz			1
1	2	30-39	6	2				1			4	1	1			1		5	5	4	4	3	4	3	5	3	4	4	3	4	4	2	4	0	5	5	1	2	4	5	5	5	1	3	5	feliz	saudável		1
2	1	50 +	6	1						1	4					1		4	5	5	5	1	0	0	5	0	5	0	0	0	0	0	0	4	4	4	3	1	3	3	4	5	2	1	2	NR			7
1	1	50 +	6	1						1	2						1	4	5	1	5	1	5	2	5	5	5	5	2	5	5	2	5	2	2	2	2	2	2	2	2	2	2	2	2	tranquilo	alegre	bem	1
2	1	30-39	6	1	1			1			2	1			1	1		4	4	2	5	1	3	1	5	4	4	3	2	5	5	1	5	3	5	4	2	2	3	4	5	4	2	3	3	NC			5
2	2	50 +	5	1	1	1			1		4						1	2	2	5	5	5	4	0	5	4	5	3	3	5	5	0	5	0	3	3	2	3	4	2	4	4	2	2	4	feliz	saudável		1
2	1	40-49	6	1	1			1			4						1	4	4	4	5	2	4	3	4	3	5	3	3	4	4	2	5	2	3	3	2	2	2	3	4	3	2	2	3	feliz	bem		1
2	2	30-39	5	1				1			4	1			1	1		4	4	4	5	2	3	1	5	3	5	3	3	4	4	2	5	3	5	5	2	3	3	3	5	5	3	2	3	feliz			1
2	2	30-39	5	1	1	1		1			5	1	1		1	1		4	2	5	5	2	5	3	5	5	5	5	5	5	5	1	5	4	5	5	4	4	4	5	5	5	4	5	5	feliz	alegre	livre	1
2	2	30-39	6	2						1	3					1	1	4	4	4	4	3	1	1	4	3	5	2	1	3	3	1	4	5	4	1	1	3	1	3	3	3	1	2	2	livre			1
2	2	30-39	6	1	1	1		1	1		4	1	1			1		4	2	2	5	2	5	1	5	5	5	5	4	5	5	1	5	3	4	5	2	1	2	4	5	5	1	3	2	NC			5
2	2	30-39	6	1				1			4						1	5	5	4	5	4	3	2	0	5	0	5	2	5	5	2	0	2	2	3	2	2	3	2	3	3	1	2	3	feliz	tranquilo	alegre	1
2	2	30-39	6	2	1			1	1		3						1	5	3	4	5	4	4	3	5	4	5	4	3	5	5	3	5	2	4	4	2	1	4	3	5	5	2	4	4	feliz			1
2	2	30-39	6	1	1	1		1			3	1	1		1	1		4	3	3	5	5	4	4	5	5	5	4	4	5	5	3	5	5	5	5	4	4	4	4	5	5	4	4	5	feliz			1
2	2	30-39	5	1						1	1	1	1			1		4	2	2	5	5	5	5	5	5	5	5	5	5	5	5	5	4	5	5	3	3	3	5	5	5	4	4	5	alegre	satisfeito	saudável	1
2	2	40-49	5	1	1	1			1		2	1	1			1	1	1	5	5	5	4	1	1	5	1	5	1	1	5	4	1	3	3	5	4	3	2	5	2	5	4	2	2	5	feliz	saudável	livre	1
2	2	50 +	5	1	1	1		1	1		5		1		1	1		5	4	5	5	5	4	0	5	5	5	5	4	5	5	2	4	4	5	5	4	4	5	3	3	3	3	4	5	alegre	tranquilo	vivaz	1
2	2	30-39	6	1	1	1		1	1		4	1				1	1	5	1	2	5	3	2	2	5	2	5	2	2	3	3	2	3	4	4	5	3	2	4	4	4	4	3	2	3	carente	com fome	solitário	2
2	1	50 +	5	1						1	2		1				1	4	2	5	4	4	5	3	3	3	3	3	3	5	5	0	3	2	4	4	3	3	3	3	4	3	2	2	2	feliz	satisfeito		1
2	2	30-39	6	1		1	1			1	4	1	1			1	1	5	3	5	5	4	5	4	5	5	5	5	5	5	5	4	5	4	5	5	3	5	5	5	5	5	3	5	5	tranquilo	livre	curioso	1
2	2	30-39	6	1			1	1		1	4				1		1	4	4	5	5	4	4	1	5	5	5	4	3	5	5	1	5	0	3	5	1	1	2	2	3	5	1	3	2	feliz	com fome		3
2	1	40-49	5	1				1		1	3	1	1					5	4	5	5	4	4	1	5	5	5	4	4	5	5	1	5	3	4	4	3	2	3	3	4	4	3	4	4	perturbado			2
2	2	40-49	5	1	1			1	1		3	1	1			1		4	5	3	5	3	1	1	5	3	5	3	3	4	4	1	4	3	4	3	2	3	3	3	5	3	2	3	3	feliz			1
2	2	30-39	6	1				1			2	1			1			3	4	5	5	2	2	1	5	4	5	2	2	5	5	1	5	2	2	1	4	1	4	2	2	2	4	3	4	NA			4
2	2	18-29	6	1	1			1			6					1		5	2	5	5	3	5	0	5	5	5	5	5	5	5	0	5	2	3	3	2	1	3	2	4	4	1	2	3	feliz	bem	animado	1
2	2	18-29	5	1	1	1	1	1	1		4	1				1		5	2	5	5	5	5	4	5	5	5	5	5	5	5	4	5	4	4	5	2	3	4	4	5	5	2	3	4	contente	tranquilo	saudável	1
2	2	50 +	6	1	1				1		4	1				1		5	4	4	5	2	5	5	5	5	5	5	5	5	5	5	5	3	5	5	4	3	5	3	5	5	3	3	5	livre	estimulado	interessado	1
2	2	40-49	6	1						1	2						1	4	4	4	4	4	2	1	5	2	5	2	2	5	4	1	4	2	4	4	3	3	3	3	4	4	4	4	4	tranquilo	livre	à vontade	1
2	1	50 +	6	1						1	4	1	1		1	1		4	4	4	5	4	3	2	0	0	0	3	3	0	0	1	0	3	5	5	3	2	3	4	0	0	3	3	3	feliz	saudável	tranquilo	1
2	2	18-29	5	1	1	1	1	1	1		4	1	1			1		4	2	4	5	2	5	1	5	5	5	5	5	5	5	1	5	2	3	3	1	1	2	2	3	3	1	3	3	com fome			2
2	2	30-39	6	1	1	1					2				1		1	4	4	2	4	2	0	0	5	0	5	2	0	3	2	0	3	3	3	3	2	2	2	2	3	2	2	2	2	tranquilo			1
2	1	40-49	6	1						1	3	1	1				1	4	4	2	5	5	3	3	5	5	5	5	3	5	5	3	5	3	4	2	3	1	4	2	5	3	2	4	5	eufórico			8
2	1	18-29	5	1	1	1				1	3	1			1		1	4	2	2	1	2	5	4	5	5	5	5	4	5	5	4	5	2	4	3	1	2	2	2	4	3	1	2	2	feliz	tranquilo	animado	1
2	2	40-49	6	1		1		1			4					1		4	4	5	5	5	3	2	5	2	5	2	2	5	4	1	4	3	4	4	3	3	5	3	4	4	3	4	5	alegre	bem		1
2	2	30-39	6	1	1	1	1	1	1		3	1	1	1	1	1		4	2	5	5	4	5	0	5	5	5	5	5	5	5	0	5	4	4	5	2	3	4	5	4	5	2	3	4	NC			5
2	2	50 +	5	1	1	1	1	1	1		5	1	1			1	1	4	1	5	5	4	5	0	5	5	5	5	5	5	5	0	5	4	5	5	3	4	3	3	5	5	2	2	4	feliz			1
2	2	50 +	5	1						1	5						1	5	1	5	5	5	5	0	5	5	5	5	0	5	5	0	5	4	5	5	4	0	5	3	5	5	4	4	5	NA			4
2	2	30-39	5	1							3	1	1			1		5	4	4	5	2	3	1	5	3	5	3	3	4	4	1	5	2	4	5	1	3	3	2	5	5	1	3	4	feliz			1
1	1	30-39	5	1						1	5					1	1	4	1	5	5	1	5	1	5	5	5	5	5	5	5	1	5	4	5	5	3	4	5	5	5	5	3	5	5	feliz	livre		1
2	1	30-39	6	1				1		1	2	1	1			1	1	4	4	2	5	3	5	0	5	5	5	5	5	5	5	0	5	3	5	4	2	2	3	4	5	4	2	2	3	normal			8
2	2	40-49	6	1	1	1	1	1	1		4	1	1	1	1	1		2	2	5	5	4	5	5	5	5	5	5	5	5	5	5	5	2	3	3	3	2	4	3	3	3	4	5	5	tranquilo			1
2	2	40-49	6	2				1			4	1	1			1		4	4	4	5	5	5	5	5	5	5	5	5	5	5	5	5	3	4	4	1	4	4	5	5	5	1	5	5	feliz	saudável	livre	1
2	2	18-29	6	1	1	1		1	1		4				1	1		4	4	3	5	3	5	1	5	5	5	5	5	5	5	1	5	3	3	4	2	2	4	2	3	4	2	3	4	feliz	calmo	livre	1
2	2	50 +	5	1		1		1			4	1			1	1		4	2	2	5	5	5	5	5	5	5	5	5	5	5	5	5	3	3	3	2	3	3	4	5	5	2	2	2	feliz			1
2	1	30-39	6	1				1		1	4						1	5	1	4	5	3	5	3	5	4	5	5	4	5	5	3	5	4	5	5	3	1	2	4	4	5	4	4	3	à vontade			1
1	2	30-39	6	1	1	1		1			5	1	1		1			3	2	4	4	1	5	0	5	0	5	0	0	0	0	0	0	3	3	3	3	3	3	3	3	3	3	3	3	feliz			1
2	1	50 +	5	1						1	4					1	1	5	1	1	5	4	4	1	5	4	5	4	0	5	5	1	5	2	5	4	2	2	4	2	5	4	3	4	4	feliz	alegre	livre	1
2	2	18-29	5	1	1	1	1	1			4		1		1	1	1	4	2	5	5	3	3	3	5	3	5	3	3	5	5	2	5	2	4	4	1	3	3	2	5	5	1	3	3	feliz	livre		1
4	1	40-49	5	1				1			4	1	1			1		4	2	4	4	4	3	1	5	3	5	3	1	5	5	1	5	1	3	3	2	1	3	1	3	2	1	2	3	alegre	bem	livre	1
2	2	18-29	5	1		1	1	1	1		5	1	1		1	1		5	2	5	5	4	3	1	5	4	5	4	4	5	5	1	5	1	5	5	2	2	5	3	5	5	2	3	5	feliz	confortável	saudável	1
3	2	30-39	6	2		1		1	1		4	1				1	1	5	5	5	5	5	5	5	5	5	5	5	5	5	5	5	5	2	3	5	1	3	2	2	3	5	1	2	2	bem			1
1	2	18-29	4	2				1			5		1				1	5	4	5	5	5	5	0	5	5	5	5	5	5	5	0	5	3	5	5	4	5	4	3	5	5	4	4	4	NA			4
2	2	50 +	6	1						1	5	1				1	1	5	5	4	5	4	3	0	5	4	4	3	2	4	4	0	4	2	3	3	2	3	4	2	5	5	2	3	3	bem			1
1	2	50 +	6	1			1	1			5			1	1		1	4	3	5	5	5	5	4	5	5	5	5	5	5	5	4	5	4	5	5	4	3	5	4	5	5	4	4	5	alegre	seguro	livre	1
1	2	50 +	6	2	1			1	1		4	1	1		1	1	1	5	1	5	5	4	4	3	5	5	5	4	4	5	5	3	5	4	5	4	3	4	4	4	5	4	3	4	4	com fome	com frio		2
2	2	30-39	5	1				1		1	4	1				1		4	2	4	5	4	4	0	5	5	5	5	4	5	5	0	5	3	5	5	2	2	2	3	5	5	2	3	3	alegre	ativo		1
1	2	50 +	5	2	1	1		1			6	1	1			1		4	2	2	3	3	0	0	5	0	5	0	0	0	0	0	5	0	0	0	0	0	0	0	0	0	0	0	0	com fome			2
1	2	40-49	5	2	1	1		1			6						1	4	3	4	4	3	3	0	5	4	4	4	4	4	4	0	4	1	2	3	2	3	2	3	3	3	2	3	4	agitado	desconfortável		2
1	2	40-49	6	1				1		1	5	1	1		1	1		5	4	5	5	5	5	4	5	5	5	5	5	5	5	4	5	4	5	5	5	4	4	4	5	5	5	4	5	contente	livre		1
1	2	40-49	6	2		1					5						1	2	4	5	5	4	5	4	5	5	5	5	5	5	5	4	5	5	5	5	5	5	5	5	5	5	5	5	5	alegre	motivado		1
2	1	30-39	6	1						1	3			1		1		4	2	5	5	2	5	1	5	5	5	5	4	5	5	1	5	2	4	5	2	1	2	2	5	5	2	2	2	inquieto			2
1	1	40-49	5	1			1	1	1		4			1		1	1	4	4	5	5	4	5	5	5	5	5	5	5	5	5	0	5	1	5	3	1	0	4	2	5	5	1	3	5	angustiado	estressado	desorientado	2
4	2	30-39	6	1						1	4	1	1		1			4	3	5	5	4	5	4	5	5	5	5	5	5	5	4	5	5	5	5	3	1	4	4	5	5	3	2	3	tranquilo			1
3	2	18-29	6	1						1	5						1	5	2	5	5	4	5	5	5	5	5	5	5	5	5	4	5	3	5	5	4	4	5	4	5	5	4	4	5	vulnerável	confinado		2
1	2	30-39	6	2						1	5	1	1					5	1	1	5	2	1	1	5	1	5	1	1	1	2	1	4	3	4	5	3	4	4	4	5	5	3	4	4	tranquilo	ansioso	dócil	1
1	2	50 +	3	3							5	1			1	1	1	4	5	5	5	5	5	5	5	4	5	5	5	5	5	5	5	0	4	0	5	5	5	5	5	5	5	5	5	feliz	saudável		1
1	1	50 +	6	2	1	1		1			6		1			1		4	3	5	5	3	5	0	5	5	5	4	3	5	5	0	4	3	4	4	3	4	5	3	5	4	3	5	5	NP			6
2	2	50 +	6	1	1		1	1	1	1	5				1			4	2	5	5	1	5	5	5	5	5	5	5	5	5	5	5	4	4	4	3	4	5	5	5	5	3	4	5	NA			4
2	2	18-29	6	1	1	1					4		1			1	1	4	2	4	5	2	2	1	5	3	5	3	1	4	4	1	5	3	5	5	3	2	4	3	5	5	3	3	4	com fome	curioso	seguro	3
3	2	50 +	6	1	1	1				1	5						1	5	1	5	5	4	5	0	5	5	5	5	4	5	5	0	5	0	0	5	0	0	5	4	5	5	3	4	4	bem			1
2	2	18-29	6	1						1	3	1				1		4	4	2	5	4	5	5	5	5	5	5	5	5	5	0	5	3	2	3	1	1	3	2	2	3	1	1	3	indignado	desapontado	com fome	2
2	2	50 +	6	1		1					2					1	1	5	4	3	5	3	2	2	5	3	4	3	2	4	4	1	3	2	3	3	1	1	2	2	4	4	1	4	2	calmo	alegre		1
2	2	50 +	6	2				1			1	1	1		1	1		4	2	4	5	4	5	0	5	5	5	5	5	5	5	0	5	2	4	4	4	4	4	4	5	5	3	3	4	feliz	curioso	empolgado	1
1	2	30-39	6	1						1	5	1	1	1	1	1		5	1	5	1	3	5	4	5	5	5	5	5	5	5	4	5	4	5	5	4	3	4	4	5	5	4	4	4	alegre	curioso	tranquilo	1
1	2	18-29	5	1				1			5	1	1		1	1		5	1	5	5	5	5	5	5	5	5	5	5	5	5	5	5	4	4	5	5	5	5	4	4	5	5	5	5	alegre	disposto	confortável	1
1	1	18-29	5	2			1	1	1		4	1				1		4	2	5	5	3	1	1	3	2	4	2	1	3	3	1	4	3	3	5	2	0	3	3	5	5	2	2	3	bem			1
1	1	18-29	5	2						1	5	1	1		1	1		5	3	5	5	4	2	0	5	4	5	4	0	5	5	0	5	3	3	4	3	0	3	4	5	5	3	4	5	feliz	alegre	feliz	1
1	2	30-39	6	2						1	4	1				1	1	4	3	5	5	3	5	5	5	5	5	5	5	5	5	5	5	5	5	5	4	0	4	5	5	5	4	5	5	agitado	ansioso		2
1	2	30-39	6	2		1		1	1	1	5					1		2	2	5	5	2	5	5	5	5	5	5	5	5	5	5	5	0	5	5	4	3	4	4	5	5	4	5	5	com fome	melancólico		2
1	2	40-49	6	2	1	1		1			4	1	1			1		4	3	4	4	3	3	3	5	3	5	3	4	5	5	0	5	0	0	0	0	0	3	2	4	4	3	4	3	contente	saudável	livre	1
1	1	18-29	5	1	1	1		1	1		6	1				1	1	2	3	5	5	5	5	5	5	5	5	5	5	5	5	5	5	0	5	5	4	4	4	4	5	5	4	4	5	com fome	disposto		2
1	1	40-49	4	3							3	1				1		5	5	5	5	5	1	1	4	1	5	3	2	5	2	1	5	3	5	5	1	1	4	4	5	5	2	4	3	esquisito			2
1	1	30-39	6	2						1	4	1		1	1	1	1	5	2	5	5	5	5	5	5	5	5	5	5	5	5	5	5	3	4	5	3	4	3	3	5	5	3	4	3	alegre	curioso	livre	1
1	2	18-29	5	1						1	5	1	1			1	1	4	5	5	5	5	5	2	5	5	5	5	3	5	5	2	5	3	3	5	0	0	5	4	5	5	2	3	5	NR			7
1	2	18-29	5	3							5	1	1			1		5	2	5	5	3	4	2	5	4	4	3	3	4	4	3	4	5	3	5	0	4	5	5	5	5	3	4	5	inquieto	eufórico		2
1	1	40-49	6	2						1	5						1	5	3	5	5	3	5	0	5	5	5	5	5	5	5	0	5	0	5	5	0	0	0	0	0	0	0	0	5	NA			4
1	2	50 +	5	2				1			4	1			1	1		4	5	5	5	5	0	0	5	5	5	5	5	5	5	5	5	4	5	5	4	4	4	4	5	5	4	4	5	feliz	saudável	livre	1
2	2	18-29	4	2	1				1		2	1				1		2	4	5	4	2	1	3	5	3	5	2	2	5	5	1	5	3	2	3	1	1	3	2	2	5	1	1	2	feliz	alegre	livre	1
2	2	30-39	6	1						1	4						1	2	4	4	5	2	5	4	5	5	5	5	5	5	5	4	5	3	4	4	2	2	3	3	5	5	2	4	4	feliz			1
1	2	50 +	6	3							5						1	5	3	4	5	2	5	5	5	5	5	5	5	5	5	5	5	5	4	5	2	4	3	4	5	5	4	4	4	feliz	satisfeito	livre	1
2	2	40-49	6	1	1	1	1	1			2	1					1	2	4	1	4	4	4	0	5	4	5	5	0	5	5	0	5	2	3	3	2	1	2	2	3	2	2	1	2	alegre	tranquilo	saudável	1
2	2	50 +	6	1			1			1	3						1	4	5	2	4	5	3	2	4	4	4	3	3	3	3	1	4	2	3	3	3	2	2	2	3	3	2	2	2	feliz			1
2	2	30-39	6	1	1	1	1	1	1		5						1	4	2	5	5	2	5	5	5	5	5	5	5	5	5	5	5	4	4	4	3	4	4	4	5	5	2	4	5	curioso	animado	livre	1
3	2	18-29	6	1	1			1			4		1			1		5	3	5	5	3	4	0	4	5	5	5	4	5	5	0	5	2	3	5	1	0	3	2	5	5	1	3	4	feliz			1
3	2	18-29	6	1						1	5	1		1		1		5	4	5	4	3	0	0	5	5	5	3	0	5	3	0	5	2	3	4	2	3	3	3	3	5	2	4	4	bem	agitado		1
1	2	18-29	5	2						1	4	1	1			1		4	4	5	5	2	2	1	5	3	5	3	3	5	5	1	5	2	3	3	2	3	4	2	5	5	2	4	5	bem	saudável	alegre	1
1	1	50 +	6	2			1				3	1				1		4	4	5	5	3	4	0	4	4	4	4	3	4	4	0	4	3	4	3	3	2	4	4	5	4	4	2	5	confortável	saudável		1
2	2	18-29	4	1							2		1				1	3	4	2	5	2	4	1	5	4	5	4	4	5	5	1	5	1	3	3	2	3	4	2	2	3	2	3	4	NC			5
2	1	18-29	4	1			1				2	1		1			1	4	4	3	4	3	3	1	4	3	4	4	4	4	4	1	4	1	2	3	1	3	3	1	3	3	1	3	2	curioso	alegre		1
1	2	18-29	4	1						1	3	1		1	1			5	4	4	5	5	5	5	5	5	5	5	5	5	5	5	5	0	2	2	2	2	3	3	2	2	2	2	3	NC			5
2	2	30-39	6	2	1		1	1			1	1				1		4	2	4	5	4	3	0	5	4	5	4	3	5	5	0	5	3	3	5	2	1	2	3	5	5	2	3	2	feliz	bem	adaptado	1
1	2	50 +	6	1	1			1	1		4	1				1	1	4	2	2	5	2	5	5	5	5	5	5	5	5	5	5	5	2	4	4	2	0	2	2	4	4	2	3	2	NR			7
1	1	40-49	6	1						1	4	1		1		1		4	5	4	5	5	4	1	5	5	5	5	3	5	5	1	5	2	5	4	1	1	2	3	5	5	1	1	2	feliz	livre		1
1	1	30-39	6	3							4	1				1		5	2	5	5	3	3	1	5	4	5	4	4	5	5	1	5	2	5	5	3	3	4	3	5	5	3	3	5	alegre	saudável		1
3	1	40-49	6	2						1	6	1			1	1		4	4	4	3	3	1	1	5	1	1	1	1	1	1	1	1	2	4	4	4	3	3	3	4	4	3	3	3	confortável			1
3	1	18-29	5	1	1	1	1	1	1		4	1		1	1	1	1	4	1	5	5	2	5	4	5	5	5	5	5	5	4	4	5	5	2	5	3	1	1	5	5	5	3	5	4	feliz	excitado		1
2	2	30-39	6	1	1	1	1	1	1		4	1			1	1	1	4	2	1	4	1	0	0	5	0	5	0	0	4	4	0	4	3	5	5	3	3	5	5	5	5	3	3	5	feliz	livre		1
3	2	30-39	6	2						1	4	1				1	1	4	4	4	4	4	4	3	5	5	5	4	4	5	5	3	5	2	3	3	2	4	3	3	4	4	2	4	3	livre	saudável		1
2	2	18-29	4	1	1	1					5	1	1					2	5	4	1	1	5	2	5	5	5	5	3	5	5	1	5	4	5	5	5	4	5	4	5	5	4	2	5	feliz			1
1	2	30-39	6	2	1		1	1			5		1			1		5	1	5	5	4	5	3	5	5	5	5	5	5	5	0	3	3	5	4	4	0	4	5	5	5	3	5	4	feliz			1
1	2	30-39	4	1	1	1	1	1			5						1	5	1	5	1	3	3	1	5	3	5	3	4	4	4	1	5	2	2	5	2	5	5	4	4	5	1	4	5	feliz			1
1	1	30-39	6	1	1	1	1	1	1		4			1		1	1	5	2	4	5	4	3	3	5	5	5	3	3	5	5	0	3	4	5	5	3	3	1	5	5	5	3	4	5	alegre	tranquilo		1
1	2	40-49	6	2	1	1			1		5						1	5	4	4	5	3	2	0	5	4	5	3	2	5	5	0	5	0	5	5	0	3	3	2	5	5	1	3	2	feliz	satisfeito		1
2	2	18-29	4	1				1			2				1			4	4	3	3	3	1	1	5	5	5	3	3	4	4	1	3	2	1	4	1	1	3	2	4	4	1	1	3	com dor	desconfortável		2
1	2	50 +	3	1	1	1					4	1				1		1	1	1	5	5	5	5	5	5	5	5	5	5	5	5	5	3	5	4	1	2	5	3	5	5	2	3	5	feliz			1
1	2	18-29	4	2				1			1	1			1	1		4	5	4	5	4	2	0	5	4	5	3	3	3	4	0	5	3	4	2	2	0	4	3	5	4	2	5	4	curioso	tranquilo		1
1	2	30-39	6	1	1	1	1	1	1		5		1	1		1		4	2	4	5	4	5	5	5	5	5	5	5	5	5	5	5	5	5	5	4	4	5	5	5	5	4	4	5	alegre	livre	satisfeito	1
2	2	30-39	6	1	1	1	1	1	1		4			1		1		4	2	5	5	5	5	4	5	5	5	5	4	5	5	4	5	5	5	5	4	5	5	5	5	5	4	5	5	curioso			1
1	2	18-29	4	1			1	1			5						1	3	1	5	5	4	5	4	5	5	5	5	5	5	5	4	5	4	5	5	3	2	5	4	5	5	3	2	5	alegre			1
2	2	18-29	5	1	1	1	1	1	1		5					1		5	2	5	5	3	5	2	5	5	5	5	4	5	5	2	5	2	4	4	2	5	5	2	4	5	2	5	5	perturbado			2
1	2	40-49	6	1	1	1	1	1	1		4	1	1					4	4	3	5	3	5	2	5	5	5	5	4	5	5	2	5	0	5	5	1	0	0	2	5	5	1	4	3	contente			1
1	2	40-49	6	2						1	6	1	1	1		1		4	5	1	5	3	5	5	5	5	5	5	5	5	5	5	5	3	3	5	3	1	5	3	5	5	3	1	5	feliz	curioso		1
3	2	18-29	4	2	1	1	1	1	1		5	1	1			1		1	2	5	5	4	3	1	5	5	5	5	2	5	5	1	5	3	3	5	2	2	2	3	4	5	1	3	2	feliz			1
2	2	18-29	6	1			1				4	1		1		1		4	2	4	5	2	0	3	0	0	0	0	5	0	0	3	0	2	0	5	2	2	3	4	0	5	2	2	5	entediado			2
2	2	18-29	5	1	1	1	1	1			5	1		1		1		4	2	4	5	4	5	4	5	5	5	5	5	5	5	4	5	3	1	5	1	2	5	3	5	5	1	3	5	normal			8
1	2	18-29	4	1	1	1		1	1		3	1	1	1	1	1		4	2	4	5	4	3	2	5	4	5	5	4	5	5	2	5	3	3	4	4	2	5	2	4	5	3	4	5	feliz	curioso	bem	1
3	2	30-39	6	2	1				1		4	1				1	1	5	1	4	4	3	4	1	4	4	4	4	2	4	4	1	4	4	2	4	2	4	4	4	5	5	2	4	5	livre			1
2	2	30-39	6	1						1	3	1	1					4	2	2	4	2	5	1	5	5	5	5	1	5	5	1	5	2	4	4	1	1	1	3	5	5	1	1	4	feliz	alegre		1
2	2	30-39	5	1						1	5						1	4	1	5	5	4	5	0	5	5	5	5	5	5	5	0	5	4	5	5	4	4	5	4	5	5	4	4	5	alegre			1
1	2	30-39	6	2						1	5					1	1	5	4	5	5	5	4	4	5	4	5	4	4	4	4	4	4	4	4	5	1	3	4	3	5	5	1	3	4	feliz			1
1	2	50 +	6	1	1	1		1			4				1	1	1	4	2	5	5	3	5	0	5	5	5	5	3	5	5	0	5	4	3	5	3	3	5	4	5	5	4	5	5	feliz	normal	sadio	1
2	2	30-39	6	1						1	5						1	5	2	5	5	3	5	5	5	5	5	5	5	5	5	5	5	4	5	5	5	4	5	4	5	5	5	4	5	bem			1
2	2	18-29	5	1						1	4	1		1		1		4	2	5	5	4	5	3	5	5	5	5	5	5	5	3	5	4	5	5	2	4	4	4	5	5	2	5	3	confortável			1
2	2	18-29	5	1			1	1	1		3	1				1		4	4	4	5	4	3	4	5	4	4	4	4	4	4	3	4	3	2	3	1	3	3	2	3	3	1	2	2	livre			1
1	2	18-29	4	3							4	1			1	1	1	5	2	5	5	3	2	0	4	3	5	3	3	4	3	0	5	4	3	4	3	3	5	5	4	4	3	4	5	confuso	estressado		2
1	2	18-29	6	3							5					1	1	5	3	5	5	3	3	2	5	5	5	3	2	5	5	2	5	2	2	5	5	5	5	3	5	5	4	5	5	feliz	animado		1
1	2	18-29	4	2	1			1	1		5	1		1	1	1		5	2	5	5	2	2	1	5	4	5	2	2	5	5	1	5	1	5	4	3	3	4	4	5	5	3	3	5	alegre	agitado		1
1	2	18-29	4	3							5		1					4	3	4	4	3	4	4	5	4	5	4	3	4	4	3	4	2	3	0	3	3	2	2	3	4	2	3	4	feliz	saudável	livre	1
1	2	18-29	4	2	1				1	1	4						1	4	3	5	4	3	2	2	5	5	5	3	2	5	3	2	5	2	3	5	3	5	3	2	5	5	2	4	5	feliz	tranquilo	calmo	1
1	2	18-29	4	1	1			1	1		4					1		1	4	5	5	3	2	4	5	5	5	5	4	5	5	2	5	4	2	4	2	2	0	4	4	4	3	4	5	feliz			1
1	2	30-39	5	2		1		1			5					1		5	2	4	4	2	4	3	5	5	5	4	3	3	3	3	5	2	2	3	2	4	4	2	0	3	2	4	4	à vontade			1
1	2	18-29	4	3							4	1	1		1	1		4	4	3	4	3	4	3	5	4	5	5	4	5	5	2	5	3	2	4	2	3	3	3	5	5	2	3	4	feliz	com fome	livre	3
3	1	30-39	5	2						1	4		1		1			5	4	3	4	1	3	3	3	3	3	3	3	3	3	3	3	2	3	3	2	3	1	2	3	3	2	2	3	alegre			1
1	2	18-29	4	2				1			6	1	1			1		4	3	4	5	3	3	1	5	4	4	3	3	4	4	1	4	2	4	4	2	1	2	2	4	4	2	2	3	feliz	calmo	despreocupado	1
3	2	18-29	6	1	1	1		1			3	1	1	1		1		4	2	5	5	2	5	5	5	5	5	5	5	5	5	5	5	0	2	4	2	2	4	2	4	4	2	2	5	feliz	calmo	tranquilo	1
1	2	18-29	4	1				1			4	1				1	1	5	2	5	5	4	5	4	5	5	5	5	5	5	5	4	5	5	0	5	4	4	5	4	5	5	4	4	5	feliz	alegre	animado	1
1	2	18-29	4	3							5	1	1	1		1		5	2	5	5	3	4	2	5	5	5	4	3	5	5	2	5	3	4	4	1	3	4	3	4	4	1	3	4	normal			8
1	2	18-29	4	3							5	1				1		5	2	4	4	2	1	1	5	2	5	2	2	3	3	2	4	1	4	3	2	2	4	3	5	3	3	4	4	feliz	alegre	empolgado	1
1	2	18-29	4	2	1		1			1	5	1		1		1		5	2	5	5	3	5	3	5	5	5	5	4	5	5	3	5	4	4	4	3	5	4	3	3	4	2	3	4	feliz	bem	livre	1
1	1	18-29	4	2						1	5	1	1			1		4	3	5	3	3	0	0	4	0	0	0	0	0	0	0	0	4	5	5	5	3	4	4	5	5	5	3	4	tranquilo			1
1	2	18-29	5	2						1	5	1	1			1		5	1	5	5	3	5	0	5	5	5	5	0	5	5	0	5	3	2	3	3	0	0	3	5	5	3	0	5	bem	satisfeito	livre	1
1	1	18-29	4	1					1		5			1		1		4	5	5	5	1	5	0	5	5	5	5	5	5	5	0	5	0	5	0	0	0	5	5	5	5	3	5	5	feliz	alegre	tranquilo	1
1	1	18-29	4	2			1		1	1	5	1				1	1	5	2	5	5	2	4	1	5	5	5	4	2	5	5	1	5	0	5	5	0	0	4	3	5	5	2	3	5	estressado	frustrado	agitado	2
2	1	18-29	6	1						1	4	1	1	1			1	4	4	5	5	2	4	2	5	5	5	4	4	5	5	2	5	3	5	5	4	5	5	4	5	5	4	5	5	feliz	curioso		1
1	1	18-29	5	1						1	5						1	4	5	5	5	3	5	5	5	5	5	5	5	5	5	5	5	5	5	5	3	0	4	5	5	5	3	5	4	tranquilo			1
2	2	18-29	6	2	1	1			1		3	1	1	1		1		4	2	4	5	2	5	3	4	5	5	5	4	5	5	3	5	4	5	5	3	3	4	4	5	5	3	5	5	feliz	tranquilo	animado	1
1	2	18-29	3	2	1				1		2	1						5	4	5	5	5	3	1	5	4	5	4	3	4	5	2	3	0	4	4	3	0	0	4	5	5	3	2	0	inquieto			2
1	1	18-29	4	2						1	4						1	4	2	5	4	3	5	5	5	5	5	5	5	5	5	3	5	2	5	4	4	2	4	2	5	4	4	3	4	frustrado	incomodado		2
1	2	18-29	3	3							5	1				1		5	4	5	5	4	4	3	5	4	5	4	4	5	5	3	5	3	4	4	3	4	5	4	5	5	4	5	5	NR			7
3	2	18-29	5	2	1					1	5	1				1		5	1	4	4	3	5	5	5	5	5	5	5	5	5	0	5	1	2	5	3	1	3	2	3	5	3	3	3	sozinho	agoniado		2
3	1	18-29	5	1							5						1	5	1	5	5	3	0	3	2	4	5	4	3	3	3	3	5	3	4	4	3	3	3	4	5	4	3	4	3	feliz			1
3	2	18-29	5	1						1	3	1	1			1		4	3	2	4	3	4	1	5	5	5	4	4	5	5	1	5	2	4	4	2	3	5	2	4	4	2	4	5	feliz			1
1	2	18-29	4	1	1	1		1	1		4	1				1	1	3	4	4	4	2	2	2	5	2	5	4	4	5	5	2	4	3	4	5	2	1	1	3	5	5	2	1	1	feliz	saudável	livre	1
1	2	18-29	4	1				1	1		4			1		1		4	2	5	5	3	2	1	5	3	4	5	0	3	5	1	5	5	5	5	3	4	5	5	5	5	2	5	5	feliz	alegre	livre	1
1	2	18-29	6	1	1	1	1	1	1	1	3	1				1		5	2	5	5	2	5	2	5	5	5	5	5	5	5	2	5	3	5	5	3	3	5	4	5	4	3	4	4	feliz	alegre	livre	1
1	2	30-39	4	1						1	4	1	1			1	1	5	2	4	4	4	4	1	5	4	4	4	3	4	4	1	4	3	3	5	2	4	4	4	4	4	2	4	5	feliz			1
1	2	18-29	4	2					1		4					1	1	5	3	5	2	2	2	2	5	4	4	2	2	2	4	1	5	3	4	4	2	2	3	4	5	5	2	4	2	feliz			1
1	1	18-29	3	3							6						1	1	5	5	4	5	3	3	5	3	5	1	1	1	3	1	3	2	1	0	2	2	1	2	2	3	1	1	2	feliz			1
1	2	18-29	4	3							4	1				1		5	5	5	5	5	5	3	5	5	5	5	3	5	5	2	5	3	3	5	2	4	4	3	5	5	3	4	5	calmo	com fome		3
1	2	18-29	3	2	1		1	1	1		4	1				1	1	4	2	4	4	3	3	0	5	5	5	3	4	4	4	2	4	2	4	4	3	3	5	4	4	4	3	4	5	inquieto	revoltado	preocupado	2
1	2	18-29	3	3							2					1		1	4	5	5	2	3	2	5	4	5	3	3	4	4	2	4	2	3	4	1	1	2	2	3	4	1	1	1	feliz	confuso		3
1	2	18-29	4	1		1		1			5					1		5	2	5	5	5	5	0	5	5	5	5	4	5	5	0	5	4	3	4	1	1	3	3	4	5	1	4	4	alegre	confortável		1
1	2	18-29	4	1			1	1	1		4	1				1		4	4	5	5	2	5	4	5	5	5	5	5	5	5	4	5	3	4	5	4	2	4	4	5	5	4	5	5	tranquilo	alegre	curioso	1
1	1	18-29	5	3							3	1	1					4	5	3	4	4	0	0	5	4	5	4	0	4	4	0	5	2	3	4	1	0	0	4	0	0	5	0	4	feliz	agitado		1
1	2	18-29	4	1	1		1	1	1		4	1		1	1	1	1	4	2	5	5	3	5	0	5	5	5	5	0	5	5	5	5	3	4	4	3	1	5	4	5	5	1	2	5	feliz			1
1	2	18-29	5	3							2						1	5	3	5	5	5	3	3	5	0	5	2	2	3	3	0	0	0	0	1	1	1	1	3	3	1	1	2	2	bem			1
1	2	18-29	5	3							5	1				1	1	4	5	5	5	3	0	0	5	0	5	0	0	0	0	0	0	0	3	5	2	4	5	5	5	5	3	5	5	com fome	agitado	incomodado	2
1	2	18-29	5	2	1	1		1	1		5	1				1		4	2	5	5	5	4	2	5	4	4	3	3	5	5	2	5	4	5	5	3	4	5	4	5	5	3	5	5	feliz	livre		1
1	1	18-29	4	2				1			4	1				1		5	3	5	5	3	0	1	5	1	5	1	0	4	4	1	5	0	0	0	1	0	0	3	5	5	2	3	4	feliz			1
4	2	18-29	4	1	1	1		1			4		1		1		1	3	4	4	5	2	5	0	5	5	5	5	5	5	5	0	5	2	2	4	1	2	2	2	5	4	2	2	2	feliz	contente		1
4	2	18-29	4	1						1	4	1	1	1		1	1	4	1	5	5	4	5	4	5	5	5	5	5	5	5	4	5	2	4	5	2	1	3	3	5	5	2	4	3	confiante	curioso	confortável	1
4	2	18-29	4	1	1			1			4			1		1		3	2	4	5	3	4	2	5	4	5	5	3	5	5	2	5	3	0	5	1	2	3	3	5	4	1	4	4	feliz			1
1	2	18-29	4	1	1	1			1		5	1		1		1		5	1	5	5	4	5	4	5	5	5	5	4	5	5	4	5	1	5	5	4	4	4	5	5	5	5	5	5	estressado	com fome	desorientado	2
3	2	18-29	6	1	1		1				5					1		5	3	5	5	1	5	3	5	5	5	5	3	5	5	3	5	2	4	4	2	2	5	5	5	5	2	5	5	entediado			2
1	2	18-29	5	1						1	2					1		4	4	1	1	1	2	1	5	2	2	2	1	2	2	1	2	2	2	2	1	1	1	2	2	2	1	1	1	NP			6
3	2	18-29	6	1	1	1		1	1		5	1				1		5	4	4	5	5	5	5	5	5	5	5	5	5	5	4	5	4	3	4	3	3	3	3	4	5	3	4	5	NP			6
2	2	18-29	6	1	1	1	1		1		4	1	1			1		4	4	4	5	4	4	3	5	5	5	4	3	5	5	2	5	4	5	5	3	4	5	4	5	5	3	4	5	entediado	ansioso	chateado	2
2	2	30-39	6	1	1		1				4	1		1		1	1	5	5	5	5	4	5	5	5	5	5	5	5	5	5	5	5	2	5	5	2	4	5	2	5	5	2	3	5	feliz			1
1	2	50 +	3	1	1	1		1			5						1	5	1	5	5	5	5	5	5	3	5	5	5	5	5	0	5	4	5	5	3	5	5	4	5	4	3	5	5	NR			7
3	2	18-29	5	1						1	5	1			1	1		5	4	5	5	5	4	0	5	5	5	5	4	5	5	0	5	2	2	5	5	5	5	5	5	5	5	5	5	solitário	perdido	entediado	2
1	2	18-29	4	2	1			1			5					1	1	4	2	4	5	2	5	2	5	5	5	5	5	5	5	2	5	5	4	5	2	3	4	5	5	5	2	4	5	feliz	excitado	curioso	1
1	2	18-29	5	2				1			5	1	1				1	3	2	5	5	4	2	0	5	4	5	4	3	5	4	3	4	4	2	4	3	4	5	4	5	5	3	4	5	raiva			2
3	2	30-39	5	1				1		1	4					1	1	5	2	5	5	4	3	1	5	4	4	3	3	4	4	1	4	3	5	5	2	2	5	3	5	5	2	5	5	tranquilo	calmo	relaxado	1
3	2	18-29	6	1						1	4	1		1		1		3	1	4	5	4	5	3	5	5	5	5	5	5	5	3	5	3	5	5	4	5	5	3	5	5	4	5	5	feliz	curioso		1
3	1	30-39	5	1	1	1		1	1		4	1	1		1	1		4	2	4	5	4	3	1	5	3	5	3	2	4	4	1	4	3	5	5	2	1	3	3	5	5	2	3	3	faceiro			1
3	1	18-29	6	2		1		1		1	2	1				1		4	2	4	5	3	5	3	5	5	5	5	5	5	5	3	5	3	3	3	2	3	2	3	5	5	2	2	1	incomodado	instigado		2
2	2	18-29	5	1	1	1	1	1	1		5	1	1		1	1		5	2	5	5	4	5	5	5	5	5	5	5	5	5	5	5	3	4	5	2	3	2	3	5	5	2	4	3	estressado	apático		2
2	2	30-39	5	1	1	1	1	1	1		4	1	1	1	1	1		4	2	5	5	2	4	0	5	5	5	4	3	5	5	1	5	4	5	5	2	1	5	4	5	5	2	3	5	alegre	saudável	satisfeito	1
1	2	18-29	4	1				1		1	5		1			1	1	4	1	5	5	3	5	3	5	5	5	5	5	5	5	3	5	3	2	2	1	2	3	3	4	4	1	1	3	ativo	distraído	relaxado	1
3	2	18-29	6	2	1			1			4	1				1	1	5	2	5	4	2	3	2	5	3	4	3	2	3	3	2	4	3	5	4	3	2	2	3	5	5	3	4	5	bem			1
3	2	18-29	6	1		1		1		1	4					1	1	4	3	4	5	4	5	2	5	5	5	5	5	5	5	2	5	3	5	4	3	4	4	5	5	5	3	5	5	entediado	impaciente		2
3	2	30-39	6	1						1	4					1	1	4	2	5	5	5	5	1	5	5	5	5	5	5	5	1	5	3	4	5	2	3	5	3	5	5	3	4	5	feliz			1
1	2	18-29	4	1	1	1		1	1		4	1				1	1	4	4	5	5	4	3	1	3	4	5	4	2	4	4	1	4	2	3	4	3	3	3	2	4	5	3	3	3	feliz	alegre	bem	1
2	2	40-49	6	1						1	4					1		5	4	4	5	4	5	3	5	4	5	5	4	5	5	0	5	3	4	4	3	0	5	2	5	5	2	4	5	feliz	bem		1
3	2	18-29	6	1						1	6				1	1	1	4	2	4	5	3	2	0	5	4	5	4	3	5	5	1	5	2	4	4	3	2	4	3	5	4	2	4	5	feliz	confortável	livre	1
1	2	18-29	4	2			1	1			4					1		5	5	5	4	2	5	3	5	4	5	5	2	5	5	2	5	3	4	5	1	1	3	4	5	5	2	4	3	feliz	alegre	livre	1
3	1	50 +	6	1			1				6	1				1		4	4	5	5	3	4	0	4	4	5	3	0	4	4	0	4	0	5	4	3	0	5	3	4	4	3	3	5	bem			1
3	1	50 +	6	1	1		1	1			4						1	5	1	5	5	2	3	1	5	5	5	3	2	5	5	1	5	0	4	3	3	0	4	3	5	5	3	4	4	bem			1
3	2	50 +	6	1	1			1	1		3	1		1		1		4	3	2	5	2	5	0	5	5	5	5	5	5	5	0	5	2	2	3	2	2	3	2	3	3	2	2	4	feliz			1
3	2	18-29	6	2	1		1		1	1	4	1		1		1		5	3	4	5	3	4	1	5	5	5	4	3	5	5	1	5	3	4	5	2	2	4	3	5	5	2	5	5	feliz	saudável		1
3	2	18-29	6	2	1						5	1				1		5	2	4	5	1	5	3	5	5	5	5	5	5	3	3	5	3	5	5	3	1	4	3	5	5	3	5	4	tranquilo			1
3	1	40-49	6	2	1	1		1			4	1	1			1	1	4	2	4	4	2	2	1	5	3	5	3	2	4	5	1	4	1	5	4	1	1	1	1	5	4	1	1	1	alegre	tranquilo	livre	1
3	2	18-29	6	2	1	1			1		3	1			1	1		5	5	5	5	5	5	5	5	5	5	5	5	5	5	5	5	1	2	3	2	1	1	2	2	3	2	2	2	feliz	confortável	satisfeito	1
3	2	18-29	6	1	1			1		1	5		1			1		5	5	5	5	3	5	5	5	5	5	5	5	5	5	5	5	0	4	5	3	0	5	4	5	5	4	4	5	alegre	disposto	curioso	1
3	2	18-29	6	2	1			1		1	4						1	4	2	4	4	4	4	3	5	4	5	4	4	4	4	3	5	3	5	5	3	2	3	3	5	5	3	3	3	NP			6
1	2	18-29	4	1						1	5	1	1			1	1	4	2	5	5	4	4	4	5	5	5	5	5	5	5	4	5	3	5	5	4	4	5	5	5	5	4	4	5	bem			1
2	1	18-29	5	1			1	1		1	3	1	1	1		1		4	2	5	5	4	5	0	5	5	5	5	5	5	5	0	5	2	5	5	2	2	3	2	5	5	2	2	3	feliz	ativo	livre	1
1	2	30-39	6	2			1	1	1		4	1			1	1	1	4	3	5	5	2	3	0	5	3	5	3	0	5	5	1	5	5	5	5	2	4	5	5	5	5	3	5	5	feliz			1
2	2	18-29	6	1	1		1	1			4	1		1	1	1		4	1	5	5	4	5	0	5	5	5	5	5	5	5	0	5	4	5	5	4	3	4	4	5	5	3	4	5	feliz			1
3	1	18-29	5	2						1	2	1	1			1		5	4	5	4	3	1	0	5	0	5	5	0	5	0	1	0	2	4	4	3	1	0	5	5	5	3	4	2	feliz	empolgado		1
3	2	50 +	6	1						1	4	1	1			1		4	2	4	4	4	3	3	5	4	5	3	3	5	5	2	5	1	3	3	2	4	2	3	4	3	2	3	2	sozinho	com fome	ansioso	2
3	1	40-49	6	1	1				1	1	4	1				1	1	4	3	4	3	3	2	1	5	3	4	2	1	4	4	1	4	0	5	4	1	1	2	3	5	5	1	3	2	contente	alegre	bem	1
3	1	30-39	6	2				1			2	1				1		4	4	4	5	5	5	0	5	5	5	5	5	5	5	0	5	2	4	4	2	2	4	2	4	4	2	3	4	inquieto	agitado	empolgado	3
3	2	30-39	6	1		1	1	1			4	1		1		1		5	5	4	5	2	2	1	5	5	5	2	0	5	5	1	5	0	3	4	3	1	3	4	5	5	3	3	3	sozinho			2
1	2	18-29	4	1	1	1	1	1	1		3	1	1			1		4	2	3	4	2	3	0	2	2	4	3	2	3	4	0	4	2	3	4	2	2	2	2	4	4	2	2	3	ansioso			2
2	1	30-39	6	1		1		1	1	1	3	1				1	1	4	4	3	4	4	3	2	5	3	5	3	3	4	4	1	5	2	3	4	2	1	2	2	3	4	2	2	2	bem			1
2	1	50 +	6	1						1	5	1				1	1	5	4	4	5	4	3	3	5	3	5	2	1	5	5	1	4	2	3	4	2	1	3	2	5	5	2	2	2	alegre	saudável	livre	1
2	1	30-39	6	1	1			1		1	2	1	1	1	1	1		4	4	4	5	2	5	0	5	5	5	5	5	5	5	0	5	3	4	3	2	1	5	3	4	3	2	1	5	livre			1
1	2	18-29	4	1		1	1	1			4	1				1	1	4	4	4	5	4	5	3	5	5	5	5	5	5	5	4	5	4	4	5	2	1	3	4	4	5	2	1	3	feliz	animado	livre	1
4	1	18-29	6	1	1	1	1	1	1		5	1		1	1	1		4	1	5	5	1	5	3	5	5	5	5	5	5	5	3	5	3	5	5	3	3	5	3	5	5	3	3	5	feliz	curioso	livre	1
1	2	50 +	5	2	1			1	1		2	1				1		5	4	4	5	3	4	4	5	4	5	4	4	5	5	4	5	3	4	3	4	4	5	3	3	4	4	4	5	feliz	insatisfeito	livre	3
1	2	30-39	6	1			1	1		1	5	1				1		4	5	5	5	3	5	5	5	5	5	5	5	5	5	5	5	4	1	3	0	5	5	4	5	5	3	5	5	feliz			1
1	2	30-39	3	2						1	5						1	5	2	5	5	3	1	1	1	1	1	1	1	1	1	1	1	3	2	4	1	1	4	2	5	5	1	3	5	feliz	tranquilo		1
1	1	18-29	6	2						1	5	1				1		5	1	5	5	2	5	4	5	5	5	5	5	5	5	4	5	4	5	5	3	0	5	4	5	5	3	5	5	alegre	empolgado	curioso	1
1	2	40-49	6	2						1	4			1				5	3	5	5	4	5	4	5	5	5	5	5	5	5	4	5	4	5	5	4	4	5	5	5	5	4	4	5	feliz			1
3	2	30-39	6	2				1			5		1		1	1	1	4	1	5	5	1	2	1	5	5	5	5	4	5	5	1	5	5	5	5	4	5	5	5	5	5	5	5	5	bem	livre		1
1	2	18-29	6	1						1	5						1	2	4	5	5	5	5	5	5	5	5	5	5	5	5	5	5	5	0	5	0	0	4	3	5	5	3	5	5	ansioso	nervoso	inquieto	2
1	2	18-29	4	1	1		1		1		4		1	1	1	1		4	4	4	5	5	4	3	5	4	5	4	3	5	5	2	5	3	4	5	3	3	4	4	5	5	3	4	5	distraído	bem		1
2	2	30-39	6	1	1	1			1		4	1	1			1		4	5	5	5	3	5	0	5	5	5	5	5	5	5	0	5	3	4	4	2	2	3	2	4	4	2	3	3	feliz	animado	curioso	1
1	2	18-29	4	1	1		1	1	1		5	1	1			1		4	2	5	5	3	5	4	5	5	5	5	5	5	5	4	5	3	3	4	2	2	4	3	5	5	2	3	4	tranquilo	disposto	livre	1
1	2	30-39	4	2						1	1	1	1			1	1	5	1	1	1	1	1	1	5	4	5	3	3	5	5	1	5	1	5	5	5	5	3	5	5	5	5	3	4	feliz	satisfeito	cômodo	1
1	2	18-29	4	2						1	5						1	5	2	5	5	4	2	1	5	3	5	3	2	4	4	1	4	3	4	4	2	3	3	3	4	4	2	4	3	feliz	alegre	contente	1
1	2	18-29	4	2		1		1			4	1		1	1	1	1	5	2	4	5	3	3	2	5	4	4	3	2	4	4	2	4	0	4	4	3	3	4	4	5	5	4	5	5	com fome	perdido	feliz	3
1	1	18-29	4	1			1		1		4	1	1	1				5	2	4	5	2	4	0	5	5	5	4	4	5	5	0	5	5	5	5	2	4	4	5	5	5	3	4	5	feliz	curioso	livre	1
3	2	18-29	6	1				1		1	5		1			1		4	2	5	5	3	3	0	5	5	5	5	3	5	5	0	5	4	5	5	2	0	0	4	5	5	2	5	5	feliz	animado		1
2	2	18-29	5	1	1	1	1	1	1		5	1	1		1	1		4	4	4	5	3	5	2	5	4	5	5	5	5	5	2	5	2	5	5	1	2	4	2	5	4	1	2	5	tranquilo	alegre	entretido	1
1	1	18-29	3	2			1				4						1	4	5	5	5	5	0	5	5	5	5	0	0	5	5	0	5	0	5	5	4	1	3	3	5	5	3	3	4	indeciso	perturbado	excitado	2
1	1	18-29	4	1					1	1	5						1	4	2	5	5	5	5	5	5	5	5	5	5	5	5	5	5	4	5	5	4	5	5	4	5	5	4	5	5	feliz	alegre	saudável	1
1	2	50 +	5	1	1	1		1	1		5	1					1	5	1	5	5	1	5	5	5	5	5	5	5	5	5	5	5	5	1	5	3	5	5	5	5	5	4	5	5	sozinho			2
1	1	30-39	5	1						1	5						1	4	3	5	5	5	5	0	5	5	5	5	5	5	5	0	5	3	5	5	2	0	5	3	5	5	2	5	5	feliz	motivado		1
1	1	30-39	5	1							4						1	4	1	5	5	2	5	5	5	5	5	5	5	5	5	5	5	4	5	5	3	4	4	4	5	5	3	4	4	ansioso	agitado		2
1	1	18-29	6	1						1	5						1	5	4	5	5	5	5	5	5	5	5	5	5	5	5	5	5	4	5	0	4	5	5	5	5	5	4	5	5	tranquilo	agitado	livre	1
4	1	30-39	6	1	1	1	1	1	1		3			1			1	4	4	4	5	2	5	0	5	5	5	5	5	5	5	0	5	2	4	4	2	2	3	3	5	4	2	2	3	com fome	alegre	contente	3
1	2	30-39	3	3							4	1	1			1		4	3	5	5	4	5	5	5	5	5	5	5	5	5	5	5	2	4	5	5	2	5	3	5	5	5	5	5	feliz	livre		1
2	1	18-29	6	1	1	1	1	1	1		5						1	5	3	4	5	4	5	2	5	5	5	5	5	5	5	2	5	3	3	4	2	3	3	3	5	5	2	3	3	feliz			1
1	1	18-29	4	1				1			4	1			1	1		4	2	5	5	3	4	3	5	5	5	4	3	5	5	2	5	3	5	4	1	2	2	3	5	5	1	4	4	feliz	satisfeito		1
1	2	18-29	3	3							4	1					1	5	3	2	5	2	1	1	5	0	5	1	1	5	5	1	5	0	4	4	1	1	2	0	5	5	1	1	2	feliz	livre		1
2	2	30-39	5	1						1	4	1	1		1	1	1	4	4	5	5	4	3	1	5	3	5	3	2	4	4	1	5	1	1	1	2	2	3	1	2	2	1	2	5	feliz			1
1	2	50 +	5	1						1	2	1	1			1		4	1	4	5	5	3	0	5	3	5	4	5	5	5	0	5	5	3	3	1	1	1	4	3	5	1	2	1	alegre			1
1	2	40-49	5	2	1				1		3					1		4	5	4	5	3	4	0	5	5	5	4	2	5	5	1	5	2	4	4	2	1	3	2	4	4	1	2	4	feliz	tranquilo		1
1	2	18-29	5	3							1	1					1	4	5	4	5	4	0	0	5	0	4	0	4	0	4	0	0	4	0	5	3	4	3	5	5	5	2	5	3	NC			5
3	2	18-29	4	1						1	4	1	1	1	1	1		4	3	5	5	3	4	2	5	5	5	5	5	5	5	2	5	3	5	5	3	5	5	3	5	5	5	5	5	estressado	eufórico	confuso	2
1	2	50 +	6	2						1	5	1	1			1		4	3	4	4	3	4	3	5	4	5	3	3	4	4	2	5	3	4	3	3	2	3	4	4	5	4	4	4	alegre	com fome	livre	3
1	1	50 +	5	2		1				1	5						1	4	1	5	5	5	3	2	5	3	5	4	3	5	5	2	5	3	5	5	4	4	5	4	5	5	3	5	5	bem			1
1	1	30-39	6	2	1			1			4	1				1	1	4	1	4	4	3	3	2	5	4	5	3	2	3	3	2	5	2	3	4	3	2	2	2	5	3	2	2	3	seguro	curioso	livre	1
1	2	40-49	6	2				1		1	4						1	4	4	4	4	3	0	0	5	0	5	0	0	5	5	0	5	2	3	3	2	4	3	3	5	5	4	3	3	NA			4
2	2	18-29	6	1	1		1	1			3	1				1		4	4	3	5	4	5	4	5	5	5	5	5	5	5	3	5	3	4	4	3	3	3	4	4	4	3	3	3	desconfiado	desconfortável	com medo	2
2	2	18-29	4	1	1			1	1		1	1				1	1	2	5	4	5	3	0	0	0	0	0	0	0	0	0	0	0	2	3	4	1	1	5	3	4	5	1	1	5	com fome	incomodado		2
1	2	50 +	4	1	1	1		1	1		5	1				1	1	5	3	5	5	3	5	5	5	5	5	5	5	5	5	5	5	5	5	5	4	0	5	4	5	5	4	5	5	tranquilo			1
1	2	18-29	4	2						1	4	1				1	1	5	4	5	4	3	3	1	5	4	5	3	3	4	4	1	4	4	4	5	3	4	4	5	5	5	2	5	5	ativo	bem	feliz	1
2	2	18-29	4	1	1	1	1	1	1		4						1	4	2	5	5	5	4	3	5	5	5	5	4	5	5	3	5	3	4	4	2	2	3	4	4	4	2	3	3	feliz	alegre		1
2	2	18-29	6	1						1	5	1			1			4	2	1	5	5	5	5	5	5	5	5	5	5	5	5	5	4	5	5	3	3	5	4	5	5	3	5	5	interessado	curioso	alegre	1
1	1	18-29	5	1				1		1	5	1		1	1	1	1	5	2	5	5	3	4	2	5	5	5	5	4	5	5	2	5	3	5	5	0	0	0	3	5	5	0	4	5	curioso	interessado	alegre	1
1	2	30-39	6	1				1			5						1	5	1	5	5	5	5	0	5	5	5	5	5	5	5	0	5	4	5	5	5	4	4	4	5	5	5	5	5	NP			6
1	2	30-39	6	2	1				1		4					1		5	5	5	5	4	2	1	0	2	0	2	1	0	0	1	0	1	3	4	1	1	2	1	4	4	1	4	3	feliz			1
1	1	50 +	3	2						1	3						1	4	4	3	4	3	3	0	5	3	4	3	3	4	4	0	4	2	4	4	2	3	4	3	4	4	2	2	3	perturbado	feliz		3
3	2	18-29	6	1						1	4	1	1	1	1	1		5	3	5	5	2	5	3	5	5	5	5	5	5	5	3	5	4	5	5	3	0	5	4	5	5	3	3	5	feliz	curioso	tranquilo	1
1	1	30-39	5	2	1	1		1	1		4	1	1			1		4	2	4	5	3	5	0	5	5	5	5	0	5	5	0	5	5	5	5	2	1	2	5	5	5	2	4	4	feliz	saudável	amparado	1
2	2	18-29	6	1	1	1	1	1			4	1		1		1		4	2	2	5	2	5	5	5	5	5	5	5	5	5	5	5	2	3	3	1	1	2	2	3	3	1	2	3	feliz			1
1	1	30-39	6	2	1	1			1	1	4						1	4	4	5	5	2	4	4	5	3	4	4	2	4	4	1	4	1	4	4	3	2	4	3	5	4	2	4	3	feliz	tranquilo	bem	1
1	2	30-39	6	2			1	1	1		6	1		1		1		2	2	2	4	4	0	0	5	0	5	0	0	0	0	1	0	2	3	4	1	1	3	2	3	4	1	1	3	feliz	contente		1
1	1	50 +	6	2						1	5						1	5	1	1	5	4	5	5	5	5	5	5	5	5	5	5	5	0	4	4	4	0	4	3	4	4	3	4	4	livre			1
4	1	30-39	6	1						1	4	1	1	1	1	1		4	2	5	5	4	3	1	5	5	5	5	5	5	5	1	5	5	5	5	5	4	4	5	5	5	5	5	4	NA			4
1	1	40-49	5	3							3	1	1		1	1		5	4	5	4	4	3	0	5	4	5	0	0	4	5	0	5	2	5	5	2	0	3	2	5	5	2	2	4	alegre	saudável		1
2	1	40-49	6	1						1	4	1	1	1		1		4	1	5	5	2	5	0	5	5	5	5	5	5	5	0	5	4	5	5	4	4	5	4	5	5	3	5	5	NP			6
1	2	30-39	6	2							3					1		4	2	5	5	4	5	3	5	5	5	5	5	5	5	3	5	4	3	4	3	3	4	5	5	5	4	5	5	feliz	bem		1
1	1	50 +	6	3							1						1	5	2	5	5	5	5	3	5	5	5	5	5	5	5	4	5	5	5	5	5	5	5	5	5	5	5	5	5	feliz	livre	desestressado	1
1	1	30-39	6	2						1	5	1				1		4	2	4	5	3	5	5	5	5	5	5	5	5	5	5	5	4	5	5	4	3	2	4	5	5	4	4	2	frustrado	entediado	chateado	2
2	1	30-39	6	1	1	1	1	1	1		3	1	1	1	1	1		4	3	4	4	2	4	2	5	4	5	4	3	4	4	2	4	3	4	4	3	2	3	3	5	4	3	4	3	livre	confortável	satisfeito	1
2	2	18-29	6	1	1			1			3	1	1	1	1	1		4	2	4	5	2	5	3	5	5	5	5	5	5	5	3	5	2	4	5	2	2	3	3	4	5	2	2	3	NC			5
1	2	18-29	4	1		1		1	1		2	1	1			1		4	3	4	5	4	5	2	5	5	5	5	3	5	5	2	5	1	1	3	1	1	2	2	0	0	1	1	2	feliz	bem	livre	1
1	2	18-29	6	1				1		1	5	1	1	1		1	1	5	2	5	5	3	5	3	5	5	5	5	4	5	5	3	5	4	0	5	4	0	5	4	5	5	3	5	5	feliz	confiante	tranquilo	1
1	2	18-29	4	2					1	1	5	1	1			1		4	3	5	4	4	0	0	5	4	5	3	1	4	4	1	5	3	4	5	2	2	2	5	5	5	4	4	4	tranquilo	calmo		1
2	2	40-49	6	1	1	1	1	1			4	1		1		1		4	2	5	5	5	5	5	5	5	5	5	5	5	5	5	5	4	5	5	3	5	5	3	5	5	3	5	5	feliz	curioso	satisfeito	1
4	2	18-29	6	1						1	4	1				1	1	4	3	4	5	5	5	5	5	5	5	5	5	5	5	5	5	4	5	5	2	3	3	5	5	5	3	3	3	feliz			1
4	2	18-29	6	1	1		1	1			2	1			1	1	1	4	2	2	5	4	4	1	5	5	5	4	3	4	5	1	5	3	5	5	2	2	4	2	5	5	1	2	4	alegre	descontraído		1
1	2	18-29	4	1	1	1	1	1	1		4						1	5	2	4	5	5	5	5	5	5	5	5	5	5	5	5	5	3	5	4	1	0	5	2	5	4	1	2	5	feliz	livre	tranquilo	1
1	1	40-49	6	2						1	4	1	1			1		3	5	4	4	3	1	1	5	1	4	2	1	3	3	1	3	3	5	4	2	3	3	4	5	4	2	3	3	feliz	animado	livre	1
1	2	18-29	4	1				1			4	1				1	1	5	4	5	5	5	5	5	5	5	5	5	5	5	5	5	5	5	5	5	5	5	5	5	5	5	5	5	5	tranquilo			1
1	2	18-29	6	1			1		1		4	1		1	1	1	1	4	3	5	5	2	5	0	5	5	5	5	0	5	5	0	5	0	4	4	2	0	4	3	5	5	2	4	4	alegre	confortável	normal	1
1	1	40-49	6	2						1	5	1			1	1		4	4	4	5	5	3	1	4	4	5	3	1	5	5	1	5	4	4	4	2	2	4	2	5	5	2	2	5	alegre	saudável		1
1	1	30-39	6	1	1	1			1		2				1			4	4	4	5	4	5	2	5	5	5	5	5	5	5	2	5	2	2	2	2	2	1	2	4	3	2	2	1	seguro	relaxado	alegre	1
1	2	18-29	3	2				1		1	5	1	1		1	1		5	3	5	5	5	3	2	4	5	5	4	3	5	5	2	5	0	3	5	2	0	5	2	5	5	1	4	5	feliz	curioso		1
2	2	30-39	6	1				1		1	5						1	5	2	5	5	4	5	2	5	5	5	5	3	5	5	1	5	2	4	4	2	3	4	2	4	4	1	4	4	com dor	estressado		2
2	1	50 +	6	1							4	1		1	1		1	5	1	5	5	1	5	1	5	5	5	5	5	5	5	1	5	2	5	4	3	2	3	2	5	4	3	2	3	anormal			2
2	2	18-29	5	1	1		1				4	1				1		5	4	4	5	4	5	5	5	5	5	5	5	5	5	5	5	5	5	5	3	1	5	5	5	5	3	4	5	à vontade			1
2	2	30-39	6	1		1					5		1			1	1	4	4	2	5	3	2	2	5	4	5	5	4	5	5	2	5	2	2	4	2	2	2	3	5	4	2	2	2	feliz	curioso		1
2	2	30-39	6	1		1		1		1	4				1		1	4	4	2	5	4	5	3	5	5	5	5	5	5	5	3	5	3	4	5	2	2	5	3	5	5	2	2	5	NC			5
1	2	30-39	6	2						1	5	1				1	1	4	5	5	5	3	5	5	5	5	5	5	5	5	5	5	5	3	5	5	2	2	5	3	5	5	2	2	5	feliz	motivado	livre	1
1	2	40-49	5	1				1			5	1				1	1	4	1	5	5	5	3	0	5	3	5	3	2	5	5	0	5	4	4	3	3	3	5	4	5	5	3	4	5	feliz			1
2	1	40-49	6	1				1		1	3					1	1	4	2	2	4	2	2	1	5	3	5	4	2	4	4	1	5	3	3	3	2	2	3	3	3	3	2	3	3	tranquilo	saudável	adaptado	1
1	2	30-39	6	3							5					1	1	4	2	5	4	3	5	0	5	5	5	5	0	5	5	0	5	0	3	4	1	2	5	3	4	5	2	3	5	NC			5
2	2	30-39	4	1	1	1	1	1	1		4			1				4	4	5	5	5	5	5	5	5	5	5	5	5	5	2	5	3	5	5	3	5	5	5	5	5	3	5	5	alegre	bem	saudável	1
1	2	18-29	5	3							6	1	1			1		3	5	5	5	4	2	0	5	3	5	3	2	5	5	0	5	2	4	4	2	2	3	2	4	4	2	3	3	feliz			1
1	2	18-29	5	1				1		1	4	1	1				1	4	4	4	5	4	5	2	5	5	5	5	4	5	5	2	5	3	4	4	2	2	2	4	5	5	2	4	3	ansioso	inquieto	impaciente	2
3	2	18-29	6	1			1	1		1	4	1				1		4	5	5	5	4	4	2	5	4	5	4	3	5	5	2	5	3	3	4	2	2	3	3	3	4	2	3	2	feliz	tranquilo	curioso	1
3	1	30-39	5	1						1	4						1	4	2	2	4	3	0	1	0	0	0	4	1	0	0	1	0	2	3	4	1	2	2	3	3	4	1	2	2	livre			1
1	2	30-39	3	1						1	5					1	1	5	1	5	5	5	5	4	5	5	5	5	4	5	5	5	5	4	5	5	4	4	5	4	5	5	4	4	5	NC			5
4	1	40-49	5	1						1	2	1				1	1	2	5	2	3	3	2	2	4	2	2	2	2	2	2	2	2	1	4	2	1	1	3	1	3	2	1	1	3	feliz			1
1	1	18-29	4	1						1	5						1	4	2	5	5	4	5	3	5	5	5	5	5	5	5	3	5	4	5	5	5	3	5	4	5	5	5	3	5	feliz			1
1	2	18-29	6	2			1	1	1		5				1	1	1	4	2	4	4	2	1	1	5	1	5	5	5	0	5	1	5	4	4	4	4	3	3	2	4	4	2	4	5	com medo	assustado		2
1	2	18-29	6	3							5	1				1		5	4	5	3	3	3	3	5	3	5	3	3	3	3	3	3	2	4	4	2	3	3	3	5	5	2	5	3	alegre	livre		1
1	1	30-39	5	3							6	1				1		5	4	4	5	5	5	3	5	5	5	5	5	5	5	3	5	3	5	5	3	3	4	5	5	5	3	5	5	feliz			1
1	2	18-29	4	1			1	1			5			1			1	4	2	4	5	1	5	0	5	5	5	5	5	5	5	0	5	3	5	5	2	4	5	4	5	5	2	4	5	normal			8
1	1	18-29	4	2				1			4	1	1			1		5	2	4	5	4	5	5	5	5	5	5	5	5	5	5	5	3	5	5	4	0	0	3	5	5	3	4	4	feliz			1
1	1	30-39	5	1		1		1			4	1				1		5	1	5	5	5	5	5	5	5	5	5	5	5	5	5	5	3	5	5	3	3	4	4	5	5	3	3	4	feliz	livre		1
3	2	30-39	6	2	1			1			4	1				1		5	2	4	5	2	4	2	4	5	5	4	4	5	5	2	5	2	3	3	2	3	3	2	4	4	2	4	3	sozinho			2
1	2	50 +	5	1				1		1	4						1	5	1	5	5	5	4	1	5	5	5	4	4	5	5	1	5	3	5	5	3	5	5	3	5	5	3	5	5	agitado	ansioso	eufórico	2
1	2	50 +	4	2	1			1	1		5	1	1			1		5	5	5	5	5	5	0	5	5	5	5	5	5	5	0	5	3	4	5	3	5	3	3	5	5	3	5	3	feliz	seguro	saudável	1
1	2	18-29	4	1						1	5						1	5	1	1	5	5	5	5	5	5	5	5	5	5	5	5	5	5	5	5	5	5	5	5	5	5	5	5	5	feliz	em paz	livre	1
1	2	18-29	4	1				1			5					1		5	3	5	5	3	5	1	5	5	5	5	4	5	5	1	5	3	5	4	2	3	5	3	5	4	2	3	5	feliz	confuso	curioso	3
2	2	30-39	5	1			1	1			5			1		1	1	4	4	5	5	5	5	4	5	5	5	5	5	5	5	4	5	5	5	5	3	4	4	4	5	5	3	4	5	ansioso	estressado	nervoso	2
2	2	18-29	5	1	1	1	1	1	1		3	1	1					5	2	4	5	3	5	0	5	5	5	5	5	5	5	0	5	2	2	4	2	2	4	2	3	4	2	3	4	feliz	bem	livre	1
2	2	18-29	5	1				1		1	5	1	1	1	1	1		4	1	5	5	2	5	2	5	5	5	5	4	5	5	2	5	3	5	4	3	2	5	3	5	4	3	4	5	ativo	animado		1
1	2	18-29	4	2							5						1	3	5	5	5	5	5	0	5	5	5	5	4	5	5	1	5	5	2	5	5	1	5	5	5	5	5	5	5	NP			6
1	2	18-29	4	2	1			1	1		2					1		4	4	2	3	3	4	2	5	4	5	4	0	4	4	0	4	5	5	5	1	4	3	5	5	5	1	4	3	bem			1
1	2	40-49	6	2						1	4	1	1			1		4	3	4	5	3	1	1	1	1	1	1	1	1	1	1	1	5	5	5	3	3	4	5	5	5	3	3	0	desorientado			2
1	2	30-39	6	1						1	6	1		1		1	1	5	1	5	5	5	2	1	5	4	5	4	2	4	4	2	4	3	5	5	2	2	4	4	5	5	1	2	4	livre	enérgico		1
1	2	18-29	3	3							3	1					1	4	4	5	4	3	2	2	4	0	5	0	0	3	0	0	4	0	5	5	3	0	0	5	5	5	0	0	5	feliz			1
1	2	18-29	4	1	1	1					5						1	5	4	5	3	3	5	5	5	5	5	5	5	5	5	5	5	0	1	5	0	0	5	3	5	5	3	4	5	feliz			1
1	2	18-29	4	2						1	5						1	5	4	5	5	4	4	3	5	5	5	5	4	5	5	3	5	4	4	5	4	4	5	5	5	5	4	5	5	bem			1
1	2	18-29	5	1	1	1	1	1	1		5	1	1		1			4	2	4	5	2	5	5	5	5	5	5	5	5	5	5	5	5	5	5	4	5	5	5	5	5	4	4	5	com medo	assustado		2
1	1	18-29	5	1						1	5						1	4	1	5	5	4	5	5	5	5	5	5	5	5	5	5	5	5	5	5	5	5	5	5	5	5	5	5	5	feliz			1
2	2	18-29	4	1			1			1	5		1	1		1		2	2	5	5	4	3	2	5	5	5	4	4	5	5	2	5	4	5	5	4	3	3	5	5	5	4	4	4	livre			1
1	2	18-29	6	1						1	5						1	5	5	5	5	5	5	0	5	5	5	5	4	5	5	0	5	4	5	5	3	3	5	3	5	5	3	4	5	feliz	livre		1
1	2	18-29	4	3							6		1			1		4	4	3	4	3	0	0	5	0	5	3	3	3	3	0	0	5	3	5	2	2	3	3	3	5	3	3	5	NC			5
1	1	30-39	3	3							6						1	4	5	4	4	2	2	2	5	3	4	4	4	4	4	2	3	4	4	4	2	2	3	4	5	5	3	3	3	feliz	livre		1
3	2	40-49	6	1						1	5	1	1			1	1	4	1	5	5	1	5	5	5	5	5	5	5	5	5	5	5	4	5	5	3	3	5	4	5	5	3	4	5	bem			1
1	2	40-49	4	2	1			1	1		4	1	1			1	1	4	2	3	5	4	4	2	5	5	5	4	3	5	5	2	5	0	3	4	2	2	3	2	4	4	2	3	3	curioso	tranquilo	alegre	1
1	2	30-39	4	1	1	1	1				2	1				1	1	4	5	4	5	4	4	0	5	5	5	4	3	4	4	0	5	3	3	4	1	2	2	3	4	4	1	3	2	feliz			1
1	2	18-29	4	1	1			1			2	1				1	1	4	5	4	5	4	3	3	5	3	5	3	3	3	3	3	4	2	3	3	2	2	3	2	3	3	2	3	4	feliz	livre		1
2	2	18-29	4	1						1	2	1	1				1	4	5	5	4	2	4	4	5	4	5	4	3	4	4	3	5	3	4	5	2	1	3	3	4	5	2	3	3	feliz	satisfeito	confortável	1
2	1	18-29	4	2	1	1			1		4	1				1	1	1	5	5	5	5	4	4	5	3	5	3	4	5	5	1	5	3	4	5	2	4	3	3	4	5	2	4	3	feliz	curioso	desorientado	3
1	1	18-29	6	2						1	4	1	1			1		5	2	5	5	5	5	5	5	5	5	5	5	5	5	5	5	3	4	4	2	3	4	3	4	5	2	4	4	confuso	animado	perdido	3
4	2	18-29	2	1						1	4	1				1		4	2	4	5	3	3	2	5	5	5	5	4	4	4	3	3	3	5	5	2	3	4	4	5	5	3	3	4	feliz			1
3	2	18-29	6	1	1			1			1	1	1		1	1		4	3	5	5	5	5	3	5	5	5	5	5	5	5	5	5	3	5	5	2	1	3	2	5	5	2	3	4	ansioso			2
1	2	18-29	6	1							4						1	5	2	3	5	1	1	1	5	2	5	2	1	3	3	1	4	3	3	3	5	4	3	2	4	4	3	3	5	bem			1
1	2	18-29	4	1	1		1	1	1		5						1	4	1	5	5	5	4	2	5	5	5	4	3	5	5	2	5	4	5	5	4	4	5	4	5	5	4	4	5	alegre	livre	saudável	1
1	2	18-29	4	2						1	5						1	5	2	5	4	3	5	1	5	5	5	5	5	5	5	1	5	3	4	5	1	1	2	2	5	5	1	2	3	com fome			2
1	1	50 +	6	2				1			5						1	2	4	4	5	5	0	0	5	2	5	4	0	4	4	0	0	0	0	0	0	0	0	3	4	4	1	3	4	NP			6
2	2	30-39	6	1							1	1						3	1	1	1	1	1	1	1	1	1	1	1	1	1	1	1	1	1	1	1	1	1	1	1	1	1	1	1	triste			2
3	2	30-39	6	1		1					4	1	1		1	1	1	5	4	5	5	5	4	4	5	5	5	5	4	5	5	3	5	2	5	5	3	3	4	2	5	5	3	4	4	apático	contente		3
2	2	40-49	5	1	1	1	1	1	1		4				1		1	5	2	5	5	3	5	0	5	5	5	5	5	5	5	0	5	4	4	4	3	3	4	4	5	5	3	5	5	alegre	satisfeito	curioso	1
1	2	50 +	5	1					1	1	5	1	1	1	1	1		4	2	1	5	5	5	5	5	5	5	5	5	5	5	5	5	5	5	5	0	5	5	5	5	5	0	5	5	feliz			1
2	2	18-29	6	1						1	5		1	1	1	1		2	2	5	5	2	5	4	4	5	5	5	4	5	5	3	5	3	5	5	3	4	5	3	5	5	2	5	5	curioso	contente		1
2	2	18-29	6	1	1	1		1			4			1		1		4	4	4	5	3	4	1	5	5	5	4	3	5	5	1	5	2	3	4	2	2	4	2	3	4	1	3	3	tranquilo	alegre	curioso	1
2	1	18-29	6	1	1	1	1	1	1		4	1	1	1		1		3	5	2	5	3	5	3	5	4	5	4	4	5	5	3	5	3	4	5	3	3	5	3	4	5	3	3	5	alegre	entretido	alerta	1
2	2	18-29	6	1	1	1	1	1	1		4	1						4	2	4	5	2	4	2	5	5	5	4	3	2	2	2	5	3	5	5	1	3	3	4	5	5	1	3	3	contente	relaxado	satisfeito	1
1	2	50 +	6	1						1	4		1	1	1	1		5	1	5	5	5	5	0	5	5	5	5	4	5	5	0	5	3	5	5	4	0	0	3	5	5	5	4	5	feliz	livre		1
2	2	50 +	5	1				1		1	5	1				1	1	4	1	1	5	5	5	3	5	5	5	5	5	5	5	3	5	4	5	5	3	3	3	3	5	5	3	4	5	feliz	tranquilo	livre	1
2	2	50 +	6	1	1	1	1	1	1		5	1	1	1	1	1		4	5	5	5	5	5	0	5	5	5	5	5	5	5	0	5	3	4	4	3	0	5	3	5	5	3	4	5	NC			5
2	2	18-29	6	1	1	1	1	1	1		4	1				1		4	3	4	5	5	5	2	5	5	5	5	5	5	5	2	5	2	5	5	2	3	4	2	5	5	2	2	3	feliz	impaciente	ansioso	3
2	2	40-49	5	1				1		1	4				1	1		4	3	2	4	4	5	2	5	5	5	5	5	5	5	2	5	2	3	3	2	3	4	2	3	3	3	3	4	feliz	confortável	descontraído	1
2	2	30-39	6	1				1		1	5	1	1			1		4	4	5	5	2	5	2	5	5	5	4	4	5	5	2	5	4	5	5	4	5	5	4	5	5	4	5	5	feliz	alegre	em equilíbrio	1
2	2	18-29	6	1						1	4			1		1	1	5	2	4	5	3	4	2	5	5	5	4	3	5	5	2	5	3	4	4	2	2	3	3	4	4	2	3	3	feliz	saudável		1
2	2	18-29	5	1	1	1	1	1	1		5			1	1	1		4	2	4	5	3	5	3	5	5	5	5	5	5	5	3	5	4	5	5	4	4	4	5	5	5	4	5	4	bem			1
2	2	18-29	6	1				1		1	5	1	1	1	1	1		5	2	4	5	3	5	5	5	5	5	5	5	5	5	5	5	4	5	5	4	3	3	4	5	5	3	4	4	NA			4
2	2	40-49	6	1				1		1	3	1	1			1		4	4	5	5	5	3	2	5	3	5	2	3	5	5	1	5	3	4	5	3	3	4	3	5	5	3	4	5	feliz	tranquilo		1
2	2	30-39	6	1						1	4	1	1			1	1	4	2	4	5	2	5	5	5	5	5	5	5	5	5	5	5	2	4	4	2	2	4	3	4	4	2	3	4	normal			8
2	1	30-39	6	1						1	5				1	1		4	3	5	5	3	5	3	5	5	5	5	5	5	5	3	5	3	5	5	3	4	5	3	5	5	3	4	5	com dor	triste	raiva	2
3	2	50 +	6	1						1	4						1	4	2	5	5	4	4	3	5	5	5	4	4	5	5	3	4	4	5	5	4	4	4	4	5	5	4	5	4	feliz			1
3	2	30-39	6	1	1			1			2	1				1	1	4	2	4	5	3	3	3	3	4	5	4	4	5	5	3	5	5	5	4	5	3	3	5	5	5	5	5	3	feliz	tranquilo	confiante	1
2	2	18-29	5	1	1		1		1	1	4	1	1			1	1	4	2	5	5	4	3	2	5	4	5	3	3	5	5	0	5	4	5	5	3	3	5	3	5	5	3	4	5	tranquilo			1
2	2	18-29	5	1				1		1	3		1	1	1		1	4	2	3	5	4	5	0	5	5	5	5	0	5	5	0	5	2	3	3	1	0	4	3	3	4	1	3	4	alegre	curioso	contente	1
2	2	18-29	5	1	1	1	1	1	1		5	1	1	1	1			5	2	4	5	3	5	2	5	5	5	5	4	5	5	2	5	3	5	5	1	2	5	3	5	5	1	2	5	alegre			1
2	2	18-29	6	1						1	5	1		1			1	5	2	5	5	4	5	2	5	5	5	5	5	5	5	2	5	3	5	5	5	4	5	3	5	5	5	4	5	alegre	livre	satisfeito	1
2	1	40-49	5	1	1					1	2	1					1	2	5	2	5	5	0	0	5	3	5	3	2	5	5	0	5	1	3	3	1	1	2	1	2	2	1	2	2	alegre	bem		1
2	1	50 +	6	1						1	4	1			1	1	1	3	2	5	5	5	5	2	5	5	5	5	5	5	5	2	5	4	5	5	3	3	4	4	5	5	3	5	3	feliz	alegre		1
2	2	30-39	6	1						1	4		1			1	1	4	2	4	5	3	5	2	5	5	5	5	5	5	5	2	5	3	5	5	2	2	5	5	5	5	2	5	5	feliz	livre	adaptado	1
2	2	18-29	6	1	1	1		1			4		1		1		1	4	4	4	5	3	5	5	5	5	5	5	5	5	5	5	5	4	4	5	2	3	5	3	4	5	2	4	5	feliz	calmo	sem medo	1
2	2	30-39	6	1	1					1	4	1				1		5	3	4	5	4	0	5	5	5	5	5	5	5	5	0	5	1	3	4	1	3	3	1	3	4	1	3	4	feliz	tranquilo		1
2	2	18-29	6	1				1		1	3	1				1	1	4	2	3	4	3	2	0	5	3	5	3	2	4	4	0	3	2	3	4	1	1	2	2	3	4	1	2	2	alegre	bem		1
2	2	18-29	6	2	1					1	5	1				1	1	5	2	4	5	3	5	0	5	5	5	5	5	5	5	0	5	3	5	5	2	3	4	4	5	5	3	4	5	contente	livre	bem	1
2	2	30-39	5	1		1		1			5	1				1	1	5	2	5	5	2	2	1	5	3	5	3	2	5	5	1	5	3	4	5	1	1	5	2	5	5	1	3	5	alegre	contente	satisfeito	1
2	1	40-49	5	1		1					5						1	4	2	5	5	4	0	0	0	0	0	0	0	0	0	0	0	0	0	0	0	0	0	0	0	0	0	0	0	interagindo			8
2	2	30-39	6	1	1			1	1		5	1			1	1		4	4	5	5	2	0	0	5	0	5	0	0	5	5	1	5	3	5	5	3	2	5	3	5	5	2	4	5	feliz	tranquilo	calmo	1
2	1	30-39	5	1	1	1	1	1	1		4					1		5	3	3	3	3	5	2	5	5	5	5	5	5	5	2	5	2	4	4	2	2	2	2	5	5	2	3	2	alegre	calmo	livre	1
2	1	18-29	6	2	1	1	1		1		4	1	1	1	1	1		4	2	3	4	2	4	1	5	5	5	4	2	5	5	1	5	2	5	5	3	0	4	3	5	5	3	3	4	alegre	bem	normal	1
2	2	18-29	6	1						1	3	1				1	1	4	1	4	5	4	5	5	5	5	5	5	5	5	5	0	5	2	3	3	1	3	3	3	3	3	1	3	3	feliz	tranquilo	curioso	1
2	1	18-29	6	1				1		1	4	1	1	1	1	1		5	4	5	5	2	4	0	5	5	5	4	4	5	5	0	5	2	4	4	2	1	3	3	5	5	2	1	3	alegre	confortável	entusiasmado	1
2	2	30-39	6	1						1	5						1	5	2	4	5	4	5	4	5	5	5	5	5	5	5	3	5	3	5	5	4	3	4	4	5	5	4	4	5	feliz	livre	tranquilo	1
2	2	30-39	6	1	1	1	1	1	1		4	1		1		1		4	2	2	4	4	4	1	5	4	5	4	4	5	5	1	5	2	5	5	2	2	4	2	5	5	2	4	5	feliz			1
2	1	30-39	6	1						1	2						1	3	4	2	4	2	1	1	5	2	5	2	1	2	3	1	5	2	1	1	1	1	1	2	5	4	1	3	2	feliz			1
2	2	18-29	6	1				1		1	5	1				1	1	4	2	5	5	1	4	1	5	4	5	4	3	5	5	1	5	3	4	4	3	4	4	3	5	5	3	4	5	NC			5
2	2	18-29	5	1	1	1		1	1		2	1	1			1		4	4	2	5	4	5	0	5	5	5	5	5	5	5	1	5	2	3	4	2	1	2	2	3	4	2	1	2	livre	sadio		1
2	1	18-29	6	1						1	2	1			1	1	1	3	4	2	4	1	0	0	5	0	5	0	0	4	4	0	5	2	2	2	1	2	2	2	2	2	1	2	2	livre	saudável	tranquilo	1
2	2	30-39	6	1	1		1	1		1	2	1		1			1	4	3	5	5	5	5	1	5	5	5	5	5	5	5	1	5	4	5	5	3	3	5	4	5	5	3	3	5	feliz	curioso	brincalhão	1
2	2	18-29	6	1			1	1			2			1		1	1	4	1	3	5	4	5	5	5	5	5	5	5	5	5	5	5	2	2	2	1	2	2	2	3	3	2	2	3	feliz	pleno		1
2	2	18-29	6	1	1	1			1		3		1			1		1	4	2	4	4	3	3	3	3	3	3	3	3	3	3	3	1	2	2	1	1	2	2	3	2	1	2	2	bem			1
2	1	18-29	6	1	1	1	1	1			3	1	1			1	1	4	4	2	5	3	1	1	4	2	5	3	3	4	5	1	5	2	4	3	2	2	2	2	4	3	2	2	2	alegre	satisfeito	tranquilo	1
2	1	30-39	6	2	1	1				1	4	1	1				1	5	1	3	5	3	3	3	5	5	5	5	5	5	5	4	5	2	4	4	2	2	2	4	4	4	3	4	3	impaciente	incomodado	desconfortável	2
2	1	30-39	5	1			1				4			1				4	2	5	5	3	4	4	5	5	5	4	5	5	5	3	5	4	4	4	2	3	4	4	4	4	2	4	4	feliz	bem		1
2	2	30-39	6	1	1	1	1	1	1	1	4	1	1		1	1		4	2	3	4	3	3	1	4	3	4	3	2	4	4	1	4	2	4	4	2	0	2	2	4	4	2	3	2	com fome	curioso	entusiasmado	3
2	2	30-39	6	1						1	4	1	1			1		5	3	5	5	4	0	0	5	0	5	5	0	5	5	0	5	2	3	4	3	2	3	2	4	4	3	3	3	alegre	tranquilo	confortável	1
2	2	18-29	5	1				1	1	1	1		1			1	1	4	4	3	4	4	2	0	5	3	4	3	2	4	4	0	4	2	3	4	2	1	2	2	3	4	2	2	2	feliz			1
2	1	40-49	6	1	1	1		1		1	4	1	1			1		4	4	4	5	4	5	3	5	5	5	5	5	5	5	1	5	3	5	4	4	2	0	5	5	5	3	3	5	feliz	tranquilo	seguro	1
2	2	18-29	6	1		1		1		1	1	1				1	1	5	2	2	5	3	5	0	5	5	5	5	5	5	5	0	5	2	2	3	2	2	3	2	3	4	2	2	3	bem			1
2	2	18-29	6	1		1		1			2	1	1			1		4	5	4	3	3	5	5	5	5	5	5	5	5	5	5	5	2	3	3	2	2	2	2	3	3	2	2	2	feliz	livre	saudável	1
2	2	40-49	6	1				1		1	4	1				1		4	2	5	5	2	5	5	5	5	5	5	5	5	5	5	5	4	5	5	4	3	5	4	5	5	3	5	5	feliz	livre	satisfeito	1
2	2	30-39	6	1	1	1	1	1	1		2	1	1	1	1	1		2	5	4	5	4	5	5	5	5	5	5	5	5	5	5	5	2	3	4	1	2	3	2	3	3	1	5	4	feliz	brincalhão		1
2	2	30-39	6	1		1				1	4	1	1			1		4	2	5	5	2	4	3	5	4	5	5	5	5	5	3	3	3	5	5	3	2	4	3	5	5	3	2	4	feliz			1
2	1	18-29	6	1		1	1		1	1	4	1				1		4	4	4	5	2	5	0	5	5	5	5	3	5	5	0	5	3	5	4	2	3	3	3	5	4	2	3	3	livre	confortável		1
2	1	30-39	5	1						1	4				1		1	4	5	4	5	5	5	0	5	5	5	5	0	5	5	0	5	3	4	3	2	2	5	3	4	3	3	3	5	feliz	alegre	seguro	1
3	2	18-29	6	1	1	1	1	1	1		5	1	1	1	1	1		4	2	4	5	4	5	4	5	5	5	5	5	5	5	4	5	4	5	5	4	5	5	4	5	5	4	5	5	feliz			1
2	2	30-39	5	1		1				1	4					1	1	5	5	2	5	5	5	5	5	5	5	5	5	5	5	5	5	2	4	3	1	1	3	2	4	4	1	2	5	estressado			2
2	2	40-49	6	1						1	4	1				1	1	4	5	4	5	5	0	0	5	4	5	0	5	5	5	0	5	3	4	4	1	2	1	3	5	5	3	3	4	NC			5
2	2	40-49	6	1		1				1	2	1		1				4	5	4	4	4	4	0	5	4	4	4	0	4	4	0	4	2	4	2	1	1	3	1	3	2	1	1	2	bem			1
2	2	50 +	6	1	1	1	1	1	1		5	1				1	1	4	2	4	5	4	4	4	5	4	4	4	4	4	4	0	4	3	4	4	2	1	3	2	4	4	2	2	4	estressado			2
2	2	30-39	6	1				1			3	1		1		1		3	5	4	5	4	4	3	5	4	5	4	3	4	4	2	5	2	3	5	2	2	3	2	5	5	2	2	3	feliz	satisfeito	integrado	1
2	2	30-39	5	1						1	4			1		1		4	2	2	2	2	5	5	5	5	5	5	5	5	5	5	5	4	5	5	1	1	2	4	5	5	1	2	2	feliz	contente	tranquilo	1
2	2	30-39	6	1					1	1	2	1	1			1		5	5	3	5	5	5	3	5	5	5	5	4	5	5	3	5	3	4	3	2	2	3	3	4	4	2	3	3	feliz	descansado	alimentado	1
2	1	30-39	6	1	1			1	1	1	2	1	1			1		4	4	2	4	4	5	3	5	5	5	5	5	5	5	3	5	3	4	4	2	2	3	3	4	4	2	2	3	livre	tranquilo	normal	1
2	2	30-39	6	1	1	1			1	1	3	1	1			1	1	5	3	4	5	4	4	4	4	4	5	4	4	5	5	4	5	3	3	3	2	1	2	3	3	3	1	1	2	triste	estressado		2
2	2	30-39	6	1	1	1			1	1	4	1	1			1		5	4	4	4	3	2	1	5	2	4	2	2	2	2	1	2	2	4	4	2	2	3	2	4	4	1	2	3	incomodado	satisfeito		3
2	1	40-49	6	2						1	4	1	1			1		5	2	4	5	2	3	2	5	4	5	4	3	4	4	2	4	2	3	4	2	2	4	2	5	4	2	4	3	NC			5
2	2	40-49	6	1	1			1	1	1	4	1	1	1	1	1		4	4	5	5	4	0	1	5	3	5	3	2	4	4	1	4	2	3	4	1	1	2	2	4	4	1	3	2	bem	livre	ativo	1
2	2	40-49	6	2	1	1			1	1	5	1	1		1	1		5	2	4	5	5	4	0	5	4	5	4	4	5	5	0	5	4	5	5	0	4	5	4	5	5	2	5	5	feliz			1
2	1	18-29	6	1						1	4	1				1	1	4	3	3	5	2	3	2	5	3	5	2	2	5	5	1	5	3	4	4	4	3	3	4	4	4	4	3	3	bem			1
2	1	50 +	5	1				1			2	1	1			1		4	4	3	4	4	0	0	5	5	5	5	0	5	5	0	5	3	4	4	3	2	3	3	4	4	3	2	4	harmonioso			1
2	2	30-39	6	1				1		1	5						1	5	1	5	5	3	5	3	5	5	5	5	5	5	5	3	5	4	5	5	3	4	5	4	5	5	3	4	5	curioso	interessado		1
2	2	18-29	6	1	1	1	1	1	1		4	1	1	1	1	1		4	2	4	5	4	4	4	4	4	5	4	4	4	4	3	5	3	5	5	3	5	5	3	5	5	3	5	5	confortável			1
2	2	18-29	6	1	1	1	1	1	1	1	3	1	1	1	1	1		4	2	4	5	1	5	3	5	5	5	5	5	5	5	3	5	3	5	5	2	3	3	3	5	5	2	2	3	feliz	ativo	entusiasmado	1
2	2	30-39	6	2						1	4	1				1		5	3	5	5	3	4	2	5	4	5	4	3	5	5	2	5	2	3	3	1	1	3	2	5	5	1	3	3	alegre	disposto	saudável	1
2	1	30-39	6	1						1	3	1	1			1	1	4	1	2	4	3	3	2	5	3	5	3	2	5	5	1	5	3	3	5	2	1	5	2	3	4	2	3	5	estressado	inquieto	isolado	2
2	1	40-49	5	2	1	1	1	1	1		4	1				1	1	4	2	1	5	4	5	2	5	5	5	5	5	5	5	2	5	3	4	4	3	2	3	3	4	4	3	4	2	NC			5
2	2	30-39	6	1	1	1	1	1	1		4	1	1					4	2	2	5	3	5	5	5	5	5	5	5	5	5	5	5	4	5	5	3	4	4	3	4	5	3	4	4	NC			5
2	2	40-49	6	1	1	1	1	1	1		2	1				1		4	4	4	5	4	4	3	5	4	5	4	4	5	5	2	5	3	3	4	2	2	4	2	3	4	3	3	4	NC			5
2	2	40-49	5	1	1		1		1	1	4	1				1		4	2	4	5	4	5	2	5	5	5	5	5	5	5	2	5	4	5	4	4	3	5	4	5	5	4	3	5	feliz	livre	confortável	1
2	1	50 +	6	2				1			4	1				1	1	5	3	4	5	3	0	0	5	4	5	4	5	5	5	0	5	3	5	5	3	3	3	3	5	5	3	3	4	feliz	brincalhão	sociável	1
2	2	30-39	6	1						1	2	1	1				1	5	2	2	4	2	0	1	5	5	5	0	0	5	5	1	5	2	3	3	2	1	1	2	3	3	2	1	1	feliz			1
2	2	30-39	6	1		1	1		1		4	1	1					4	2	4	5	4	5	3	5	5	5	5	5	5	5	3	5	3	4	4	3	0	4	3	4	4	3	4	4	feliz			1
2	1	50 +	5	1				1			4				1		1	4	2	4	5	4	5	0	5	5	5	5	3	5	5	2	5	4	5	3	2	2	3	4	4	4	3	3	3	alegre	saudável		1
2	1	30-39	6	1	1	1	1		1		4						1	1	4	4	5	5	5	0	5	5	5	5	5	5	5	0	5	2	3	3	1	1	2	2	3	3	1	2	2	normal			8
2	1	50 +	5	1						1	2		1			1	1	3	4	4	4	5	2	1	4	3	3	2	2	3	3	1	3	3	5	5	2	2	2	3	5	5	2	2	2	NC			5
2	2	18-29	6	1	1	1	1	1	1	1	4	1	1	1	1	1		1	4	4	5	4	5	5	5	5	5	5	5	5	5	5	5	3	4	5	2	2	3	3	5	5	3	2	4	alegre	livre	confortável	1
2	1	18-29	6	1						1	3	1	1		1			1	2	4	5	1	4	4	4	4	4	4	4	4	4	4	4	3	3	4	2	1	4	4	5	4	2	2	4	feliz	tranquilo	confortável	1
2	2	18-29	5	1	1	1	1	1	1		4	1	1	1	1	1		1	4	2	4	4	5	0	5	5	5	5	5	5	5	0	5	2	4	3	2	2	5	2	4	3	2	2	5	feliz	curioso	atento	1
2	1	18-29	5	1				1		1	4	1			1	1		4	3	4	5	3	2	1	5	2	5	2	2	5	5	1	5	2	3	3	1	4	2	2	3	3	1	4	2	feliz			1
2	1	50 +	5	1	1				1	1	4	1				1		5	5	5	5	5	5	0	5	4	5	5	3	5	5	0	5	0	4	4	2	1	2	3	5	5	1	2	2	bem			1
2	2	18-29	6	1			1			1	3	1	1	1	1	1		4	2	2	4	3	3	0	5	3	4	3	2	4	4	2	4	3	5	5	2	2	3	3	5	5	2	2	3	perdido	livre	seguro	3
2	2	30-39	5	1				1	1	1	4	1	1			1	1	3	2	4	5	4	5	0	5	5	5	5	0	5	5	0	5	2	4	2	3	1	5	2	4	2	3	2	5	à vontade			1
2	1	30-39	6	1				1		1	4	1		1	1	1		5	4	4	5	5	5	2	5	5	5	5	3	5	5	2	5	2	5	5	3	2	3	3	5	5	3	2	2	feliz	livre	seguro	1
2	1	18-29	5	1						1	4	1				1	1	4	4	1	4	4	0	0	5	0	5	3	0	4	5	0	0	1	4	4	1	1	2	2	5	5	3	2	2	feliz	livre	harmonioso	1
2	1	30-39	6	1						1	4			1			1	4	1	5	5	4	5	3	5	5	5	5	5	5	5	2	5	3	4	4	3	2	3	3	4	4	3	3	3	confortável			1
2	1	50 +	5	1	1	1	1	1	1		3	1	1			1		4	4	3	4	3	5	5	5	5	5	5	5	5	5	5	5	2	4	4	2	1	3	2	4	4	2	2	4	seguro	saudável		1
2	2	30-39	6	1						1	4	1				1		4	5	2	5	2	4	1	5	4	5	4	4	5	5	1	5	2	5	5	2	2	5	2	5	5	2	2	5	feliz	curioso		1
2	1	50 +	6	1						1	4		1		1			4	2	2	5	4	2	1	5	5	5	4	2	5	4	1	5	4	4	4	3	2	3	3	4	4	2	3	4	bem			1
2	1	50 +	6	1						1	1						1	3	5	4	2	1	2	1	5	3	3	3	1	2	2	1	2	2	3	3	1	1	2	2	3	3	1	2	2	bem	saudável		1
[truncated: 41 more columns]

## Sheet: Clermont-Ferrand
Gender	Age	Education	Have you heard of animal welfare	Definition of animal welfare - freedom from hunger, thirst and manutrition	Definition of animal welfare - freedom from pain, injury and disease	Definition of animal welfare - freedom to express normal behaviour	Definition of animal welfare - freedom from fear and distress	Definition of animal welfare - freedom from discomfort	Definition of animal welfare - other	Animal welfare considered for farm animals	Important aspects of animal farming - freedom from hunger, thirst and manutrition	Important aspects of animal farming - freedom from pain, injury and disease	Important aspects of animal farming - freedom to express normal behaviour	Important aspects of animal farming - freedom from fear and distress	Important aspects of animal farming - freedom from discomfort	Important aspects of animal farming - other	Contact with sheep	Sheep that are healthy and grow well have their welfare guaranteed	Sheep that are raised indoors, under intensive management systems, have low levels of welfare	Sheep are capable of feeling emotions, such as fear and happiness, in addition to suffering	Sheep clearly express how they feel, that is why it is easy to identify if they are in positive or negative situations	Pigeon	Butterfly	Human Baby	Rat	Dog	Chicken	Fish	Sheep	Cattle	Cockroach	Wolf	Identification1	Castration1	Taildocking1	Shearing1	Reproductivetechniques1	Weaning1	Identification2	Castration2	Taildocking2	Shearing2	Reproductivetechniques2	Weaning2	Video1a	Video1b	Video1c	Video1valence	Video2a
2	18-29	4	3							3				1		1	5	5	5	5	5	5	0	5	5	5	5	0	5	5	0	5	3	3	4	1	0	2	3	5	5	1	5	5	feliz	bem		1	medo
1	30-39	6	2				1		1	3	1			1	1		4	2	5	5	4	3	4	5	4	5	3	2	4	4	2	4	3	4	5	2	1	3	3	4	5	3	3	5	fome	alegre	bem	3	fome
2	40-49	3	2						1	5	1				1	1	5	5	5	5	5	5	5	5	5	5	5	5	5	5	5	5	3	3	4	4	3	4	3	4	4	4	4	5	feliz			1	medo
1	30-39	5	2						1	2	1				1		4	3	3	4	3	2	1	0	3	5	2	2	4	5	1	5	3	4	3	2	2	3	3	5	5	2	2	3	solitário	entediado	desorientado	2	fome
1	30-39	6	2				1		1	3				1	1		4	4	4	4	2	5	4	5	5	5	5	3	5	5	4	5	3	4	5	4	2	4	5	5	5	5	5	5	curioso	contente		1	estressado
2	18-29	3	2						1	4	1		1		1		4	4	5	5	4	2	1	5	0	5	1	1	4	4	0	5	2	3	4	2	0	5	2	3	5	2	0	5	livre	autônomo	pleno	1	preso
2	18-29	6	1	1	1	1	1	1		2				1		1	3	2	2	5	2	5	5	4	5	5	5	5	5	5	5	5	3	0	2	2	1	4	3	3	2	2	1	4	divertido	curioso		1	medo
1	18-29	3	3							3	1				1		1	5	4	4	3	3	0	0	0	0	5	5	4	1	1	4	0	0	0	0	0	0	2	0	2	2	0	2	feliz	bem		1	feliz
1	18-29	3	2				1		1	4	1				1		4	5	5	5	5	3	0	5	5	5	5	5	5	5	0	5	2	5	5	2	2	4	2	0	0	2	2	4	feliz	livre	tranquilo	1	angustiado
1	50 +	5	2						1	4	1						5	2	2	5	2	4	2	5	4	4	4	3	4	4	2	4	2	5	4	3	2	3	3	5	4	2	3	5	alegre			1	NA
1	40-49	3	3							6	1	1					5	4	5	5	5	4	4	5	4	5	4	4	5	5	4	5	3	5	5	4	4	4	5	5	5	5	5	5	feliz			1	frustrado
2	18-29	4	3							4			1	1			4	2	5	5	4	3	0	5	4	5	5	4	5	3	2	5	2	5	4	1	2	2	4	5	5	2	2	5	alegre	solitário	livre	3	medo
2	18-29	6	1	1	1	1	1	1		3				1			4	4	3	5	3	5	0	5	5	5	5	0	5	5	0	5	3	4	5	0	2	3	4	5	5	0	3	3	alegre	curioso		1	medo
1	50 +	4	1	1	1	1		1		2		1		1			3	4	3	5	1	5	3	5	5	5	5	5	5	5	3	5	2	5	5	2	3	3	2	5	5	2	2	3	alegre	isolado		3	ansioso
2	50 +	6	1				1		1	2	1				1		3	4	2	5	4	5	2	5	5	5	5	5	5	5	2	5	2	4	3	2	1	4	2	4	4	2	1	4	alegre	excitado		1	estressado
2	18-29	6	2				1		1	4						1	4	2	5	5	1	5	5	5	5	5	5	5	5	5	5	5	2	4	4	4	2	4	2	4	4	2	3	4	NC			5	NC
2	18-29	6	2	1		1	1	1		3					1		4	4	2	5	2	0	0	5	3	5	3	3	5	5	0	5	3	5	5	1	2	4	4	5	5	1	3	3	frustrado	inquieto	alegre	3	medo
2	30-39	6	1				1			4		1	1				5	2	4	5	4	5	0	5	0	5	5	0	5	5	0	5	3	5	5	2	0	0	3	5	4	2	2	0	tranquilo	curioso	fome	3	indeciso
2	18-29	6	2		1		1		1	4						1	5	4	4	5	2	0	0	0	0	0	0	0	0	0	0	0	3	5	5	2	3	0	3	5	5	2	5	0	com medo	irritado	afobado	2	medo
2	50 +	4	2				1		1	3			1	1			5	2	5	5	2	3	0	5	3	4	3	2	4	4	1	4	3	4	5	2	1	2	3	4	5	2	0	3	alegre	curioso	seguro	1	medo
2	50 +	4	3							3	1						5	3	5	5	3	0	0	5	3	5	3	3	4	4	2	4	1	4	4	1	1	2	2	4	4	1	2	4	bem			1	perdido
2	40-49	5	2	1				1		3	1	1			1		4	2	5	2	3	3	2	5	3	4	3	3	4	4	2	4	2	4	4	2	2	2	2	4	5	2	3	3	NA			1	aborrecido
2	18-29	4	2				1			5				1	1		5	1	3	5	3	5	5	5	5	5	5	5	5	5	5	5	0	5	5	4	0	5	5	5	5	4	4	5	NP			6	medo
2	18-29	5	1				1			3					1		4	4	5	5	3	5	5	5	5	5	5	5	5	5	5	5	2	3	4	1	2	3	2	3	3	1	3	4	prazeroso			1	inquieto
2	18-29	4	2				1			4	1			1	1		5	1	2	4	2	5	5	5	5	5	5	5	5	5	5	5	3	4	4	1	2	3	2	5	4	2	3	2	fome	medo		2	fome
2	18-29	6	2				1			3	1				1		4	4	3	5	4	2	1	5	3	5	3	2	4	4	2	5	2	4	3	2	1	2	2	4	2	2	3	4	NA			1	preso
2	18-29	6	2						1	3	1				1		5	2	4	5	3	4	0	5	4	5	4	3	5	5	1	5	2	0	4	2	0	0	2	3	3	1	3	4	NP			6	NP
2	18-29	4	2				1			4	1						4	5	4	5	4	5	5	5	5	5	5	5	5	5	5	5	3	2	4	1	0	0	2	5	5	1	0	3	excitado			1	NA
2	18-29	6	1	1			1	1		2	1				1		4	4	4	5	2	5	0	5	5	5	5	5	5	5	0	5	2	3	3	1	1	1	2	2	3	1	1	2	alegre			1	medo
2	18-29	3	1							3	1				1	1	4	4	4	5	5	4	2	4	4	5	3	2	5	5	3	5	3	4	5	1	1	5	3	5	5	1	2	5	NA			3	perdido
2	50 +	6	1				1			2	1	1	1	1	1		4	2	2	5	2	4	0	5	5	5	5	4	5	5	0	5	4	4	4	3	0	3	4	4	4	3	4	3	alegre	curioso	familiarizado	1	medo
1	40-49	6	1	1	1	1	1	1		4	1	1			1		4	2	1	5	5	0	1	5	5	5	5	5	5	5	0	5	3	4	4	3	1	4	3	5	5	3	4	5	alegre	curioso	divertido	1	medo
2	40-49	6	1	1	1	1		1		3			1		1		4	4	4	4	3	3	1	5	4	4	3	2	4	4	1	4	3	4	4	3	1	3	3	4	4	2	1	3	O			8	angustiado
2	30-39	6	1				1		1	3	1	1	1	1	1		4	2	2	5	2	5	3	5	5	5	5	5	5	5	3	5	3	4	4	2	1	3	3	4	4	2	3	3	alegre	curioso	excitado	1	estressado
1	50 +	6	2						1	2	1		1				4	5	1	1	2	1	1	0	2	2	1	1	1	1	1	2	1	2	2	1	2	2	2	2	2	1	1	1	entediado			2	aborrecido
1	18-29	5	2							4	1				1		5	4	4	5	4	5	5	5	5	5	5	5	5	5	5	5	3	4	3	2	2	2	3	4	3	2	2	2	fome	alegre		3	assustado
1	30-39	4	1	1			1			3	1	1					5	5	3	5	5	5	2	5	5	5	5	2	5	5	2	5	3	4	3	5	5	3	3	3	3	5	3	3	alegre	livre		1	estressado
2	30-39	6	1				1			3	1		1		1		5	3	4	5	3	3	2	5	3	5	3	2	5	5	2	5	3	4	3	2	2	3	3	4	4	2	2	3	alegre	inquieto		3	estressado
2	30-39	3	3							3	1				1		4	4	5	4	4	1	2	5	4	5	3	3	4	4	1	4	3	5	5	1	2	3	4	5	5	1	3	4	sereno	tranquilo	livre	1	preso
1	30-39	6	1				1			3		1			1		4	3	2	5	4	3	3	5	5	5	3	3	4	4	2	3	3	5	5	4	2	2	3	5	5	3	3	3	feliz			1	medo
1	30-39	6	2	1	1			1	1	2	1				1		5	4	2	5	4	3	2	5	4	5	0	0	5	5	0	5	2	4	3	1	2	3	2	4	4	1	2	3	contente	radiante	familiarizado	1	medo
2	30-39	6	1	1				1	1	2	1				1		4	3	2	4	1	2	1	5	2	4	2	2	4	4	1	4	2	5	4	2	2	3	4	5	4	2	2	3	NA			1	perdido
2	40-49	5	2	1			1			3						1	5	5	5	4	4	5	0	5	5	5	5	0	5	5	0	5	4	5	4	1	1	1	3	5	5	1	1	1	alegre	rejeitado	descoberto	3	medo
2	30-39	3	1	1	1			1		3	1			1	1		5	5	4	5	3	0	0	5	5	5	0	0	5	5	0	3	0	4	5	2	2	3	4	5	5	4	4	4	alegre	livre	curioso	1	medo
2	30-39	5	2	1				1	1	3		1		1	1		4	4	4	4	3	4	2	5	5	5	4	3	4	4	2	5	1	4	4	4	3	3	2	5	5	4	5	5	alegre	livre	confiante	1	aborrecido
2	30-39	3	2	1	1	1	1	1		4					1	1	5	1	5	5	3	5	0	5	5	5	5	5	5	5	0	5	3	5	5	2	2	3	3	5	5	3	3	4	feliz			1	inquieto
2	18-29	6	2	1			1	1		3	1				1		5	4	1	4	3	3	4	5	4	4	3	3	4	4	3	4	1	3	5	1	1	2	1	3	4	1	1	3	feliz			1	solitário
2	18-29	6	2		1			1		3		1			1		4	4	4	3	3	1	0	5	4	4	4	2	4	4	4	4	2	5	5	1	4	3	3	5	5	1	4	3	nervoso	impulsivo		2	medo
2	18-29	5	2				1			3	1			1	1	1	4	2	3	5	1	3	2	5	5	5	4	3	5	5	2	5	3	5	5	2	3	5	4	5	5	2	4	5	alegre	curioso	divertido	1	medo
1	40-49	6	1	1	1		1	1		3		1			1		5	2	4	5	4	3	3	5	4	5	4	4	4	4	2	5	2	3	4	1	2	0	2	3	4	1	2	4	alegre	livre	bem	1	estressado
1	18-29	6	1		1	1		1		3		1	1		1		4	3	3	5	4	0	0	5	5	5	0	0	5	5	0	5	2	4	4	3	2	4	3	5	5	3	3	3	NA			3	NA
2	18-29	6	1		1	1		1		4			1		1		2	2	3	1	2	4	1	4	5	5	4	2	5	5	2	5	3	5	4	2	2	3	2	4	4	2	3	3	alegre	curioso	bem	1	medo
2	30-39	6	1	1	1	1	1	1		3					1		4	2	4	5	2	5	2	5	5	5	5	4	5	5	2	5	2	4	4	2	3	2	2	4	5	2	3	3	prazeroso	alegre		1	medo
2	40-49	4	1	1	1			1	1	2		1		1	1		3	3	4	5	5	4	0	5	4	5	4	3	5	5	0	5	2	4	4	2	1	2	2	4	4	1	2	2	alegre	bem		1	medo
2	40-49	6	1	1	1	1				3					1		4	3	4	4	4	2	1	5	3	4	2	1	4	4	1	4	2	0	0	1	1	3	3	0	0	1	2	4	NP			6	estressado
1	50 +	3	2				1		1	3	1				1		5	3	4	5	3	0	0	5	0	5	0	0	0	0	0	0	2	5	5	2	1	2	2	5	5	2	2	3	NP			6	estressado
1	50 +	6	2						1	2	1				1		5	4	4	5	3	4	1	5	5	5	3	2	5	5	1	5	1	3	3	2	1	2	1	3	3	2	2	3	estressado			2	NA
1	18-29	6	2						1	3	1	1			1		5	4	4	5	3	2	1	5	4	5	4	3	5	5	1	5	1	4	5	1	1	2	1	4	5	1	2	2	feliz			1	perdido
2	18-29	4	1	1	1	1	1			2			1				4	2	4	5	3	4	1	5	5	5	4	3	5	5	1	5	3	4	3	2	1	3	3	4	4	2	1	3	fome	solitário		2	medo
1	30-39	6	1	1	1	1	1			2			1		1		4	2	5	5	3	2	1	5	3	5	2	3	5	5	1	5	1	5	5	2	2	4	2	0	0	2	3	4	curioso	nervoso	livre	3	preso
2	30-39	6	2	1		1		1		4	1		1	1	1	1	4	2	5	5	3	5	0	5	5	5	5	5	5	5	0	5	0	5	3	2	0	0	3	5	4	2	0	5	bem			1	inquieto
2	18-29	5	1						1	3				1	1		2	2	4	5	3	3	2	5	4	5	4	3	5	5	2	5	4	5	5	1	3	3	3	4	5	1	2	4	alegre	excitado	divertido	1	medo
2	18-29	3	2		1	1	1	1		6	1				1		5	4	3	5	4	5	5	5	5	5	5	5	5	5	5	5	3	5	5	2	1	3	3	5	5	2	1	2	feliz			1	medo
1	40-49	6	2	1		1				6		1	1		1		4	3	4	5	4	3	2	5	5	5	5	4	5	5	1	5	2	4	3	2	0	0	2	4	0	2	2	4	irritado			2	surpreso
2	30-39	6	2		1		1			3			1		1	1	4	2	3	5	4	4	2	5	3	5	3	3	5	5	1	5	3	5	2	1	1	2	3	5	4	1	2	3	curioso	intrigado	contente	1	inquieto
1	18-29	6	2						1	2				1		1	4	3	4	4	3	2	1	5	2	4	2	1	3	2	1	3	2	3	3	1	1	1	2	3	3	1	2	1	prazeroso			1	solitário
2	50 +	6	2	1		1	1	1		3	1		1	1	1		4	3	2	5	4	5	2	5	4	5	4	2	5	5	2	5	2	4	3	2	2	5	2	3	4	3	2	5	alegre	curioso		1	fome
1	30-39	5	2						1	3	1			1	1	1	4	3	5	5	3	5	5	5	5	5	5	5	5	5	5	5	2	0	0	2	2	2	2	4	4	2	2	3	sereno			1	perdido
2	40-49	4	1				1		1	3	1		1	1	1		5	4	5	5	4	4	0	5	5	5	4	0	5	5	0	5	3	5	5	2	0	5	3	5	5	2	3	5	estressado			2	ansioso
2	18-29	6	1	1	1	1	1	1		3	1	1	1	1	1		4	4	2	5	1	4	1	5	5	5	3	3	5	5	1	5	3	5	5	2	3	4	3	5	5	3	3	4	feliz			1	medo
2	30-39	6	2				1		1	3	1			1	1	1	4	3	4	4	2	3	2	5	3	4	3	3	4	4	2	4	3	5	5	2	1	1	3	5	5	2	3	3	alegre	curioso		1	estressado
2	18-29	5	1				1	1	1	4	1				1		5	4	5	5	2	1	2	5	3	4	2	1	4	4	1	4	3	5	4	1	1	1	3	5	5	2	4	5	feliz	divertido		1	medo
2	18-29	6	1		1		1			4	1			1	1		1	4	5	5	4	4	2	5	5	5	4	4	5	5	2	5	3	5	5	1	2	3	3	5	4	1	2	3	alegre	calmo	bem	1	estressado
1	30-39	4	1						1	3	1				1	1	4	3	3	5	4	4	0	5	4	5	4	4	5	5	0	5	2	4	4	1	1	3	3	4	4	1	2	3	feliz			1	NA
1	50 +	4	2				1			3				1		1	5	5	5	5	3	5	0	5	5	5	5	0	5	5	0	5	3	5	4	2	0	0	3	5	5	2	0	3	fome	alegre	curioso	3	medo
1	50 +	5	2				1		1	2	1				1		3	4	1	5	2	5	0	5	5	5	5	0	5	5	0	5	2	3	3	2	1	2	2	3	2	2	1	2	feliz	curioso		1	inquieto
2	30-39	5	2	1			1	1	1	3	1	1		1	1		5	4	4	5	2	4	4	5	4	5	4	4	4	4	4	4	4	5	5	2	3	3	4	5	5	2	3	5	alegre	curioso	prazeroso	1	medo
2	30-39	5	1			1			1	3		1		1	1	1	2	1	5	5	4	0	0	5	4	4	0	0	4	4	0	4	4	3	0	1	1	4	4	5	5	1	2	4	alegre	brincalhão	tônico	1	inquieto
2	18-29	4	1						1	3	1	1				1	5	4	4	5	2	4	3	5	5	4	5	4	5	5	3	5	2	4	4	1	1	2	2	4	4	2	4	3	curioso	entusiasmado		1	sofrimento
1	18-29	6	1				1		1	3				1	1		4	2	5	3	3	3	1	5	3	5	3	2	3	4	1	5	1	4	4	1	1	2	3	4	4	1	2	4	curioso	entusiasmado		1	solitário
1	50 +	3	1						1	4	1				1	1	4	4	5	5	4	3	1	5	3	5	4	2	5	5	1	5	3	4	4	1	1	2	3	4	4	1	2	3	NP			6	inquieto
2	50 +	5	2	1	1		1	1		3	1				1	1	5	5	5	5	2	3	1	5	3	5	3	1	4	4	1	5	2	5	5	2	1	3	2	5	5	2	2	3	alegre	curioso		1	solitário
1	30-39	6	1				1			3	1				1		4	4	2	5	2	3	1	5	5	5	3	2	5	5	1	5	1	4	3	2	1	1	2	4	3	2	2	2	fome	alegre	prazeroso	3	medo
1	18-29	5	1				1		1	4	1		1	1	1		4	2	5	5	3	0	0	4	4	5	0	0	5	5	0	5	3	5	5	2	0	0	3	5	5	2	3	4	divertido			1	estressado
2	50 +	6	2		1		1			4	1		1		1		5	2	5	5	3	3	0	5	4	5	3	0	4	4	0	4	2	5	4	2	0	5	2	4	0	2	0	5	NP			6	NA
2	40-49	5	2				1			4					1		4	4	4	5	3	2	2	5	4	5	5	3	5	5	2	5	2	4	4	1	0	2	2	3	3	1	1	2	divertido	alegre	isolado	3	solitário
2	40-49	4	1	1	1		1			3	1				1	1	5	1	1	5	2	5	3	5	4	5	4	4	5	5	1	5	4	4	4	1	0	0	4	5	5	1	3	3	feliz			1	solitário
1	30-39	6	2		1		1			3	1				1	1	5	2	4	5	3	2	1	5	3	5	2	0	4	5	1	5	2	0	0	1	0	2	2	4	3	1	1	4	alegre	curioso	divertido	1	solitário
1	40-49	5	2				1	1		3					1		4	3	4	5	3	5	3	5	5	5	5	4	5	5	3	5	3	5	5	1	1	1	4	5	5	1	2	2	NA			1	assustado
1	18-29	4	1				1	1	1	2	1			1	1		5	4	3	5	3	4	4	5	5	5	4	5	4	4	4	4	2	3	4	2	1	2	3	2	3	1	1	2	alegre	livre		1	solitário
1	18-29	6	2			1	1			3	1	1			1		5	5	4	4	2	5	5	5	5	5	5	5	5	5	5	5	2	3	3	2	2	2	3	4	4	1	2	4	prazeroso	curioso		1	medo
2	30-39	3	1	1	1			1		3	1	1			1		4	4	5	5	2	3	3	5	5	5	3	3	5	5	3	3	2	5	4	2	2	2	2	5	5	1	2	2	curioso	rejeitado	sociável	3	isolado
1	18-29	5	2						1	3	1				1		4	2	4	3	4	2	1	5	3	4	2	1	2	3	1	4	0	4	3	2	0	3	2	4	3	2	4	3	NA			1	solitário
2	18-29	5	2	1				1	1	3					1		5	2	4	4	3	5	5	5	5	5	5	5	5	5	5	5	3	4	4	1	4	0	2	4	4	1	4	4	curioso	alegre	decepcionado	3	medo
1	18-29	3	3							5					1		5	4	4	2	4	2	1	4	3	4	3	2	4	4	1	5	0	4	3	2	4	5	4	5	4	2	4	4	feliz	alegre	livre	1	preso
1	50 +	3	2						1	4						1	4	5	5	2	2	1	1	5	2	3	1	1	3	3	1	4	2	3	3	2	2	1	2	3	3	1	3	2	bem			1	medo
2	18-29	6	2	1	1		1			4	1			1	1		5	3	5	5	2	5	5	2	5	5	5	5	5	5	5	5	3	0	1	1	0	4	3	5	3	1	1	4	divertido	familiarizado	despreocupado	1	aborrecido
2	40-49	6	2				1			3	1	1			1		4	4	3	4	3	5	0	5	5	5	5	0	5	5	0	5	2	5	5	3	2	3	2	3	4	2	3	2	NP			6	receoso
1	18-29	6	2	1			1			3	1	1	1	1			5	2	4	5	4	5	5	5	5	5	5	5	5	5	5	5	1	5	1	1	1	3	2	5	2	1	4	3	alegre	divertido		1	receoso
1	40-49	6	2				1			3					1		4	5	5	5	3	5	1	5	5	5	5	4	5	5	1	5	1	5	5	1	1	3	1	5	5	1	2	3	O			8	medo
2	50 +	3	1						1	5						1	4	5	5	5	5	5	5	5	5	5	5	5	5	5	0	5	3	5	5	3	4	4	3	5	5	3	5	4	NA			2	NA
1	30-39	4	2				1			2	1		1	1	1		5	2	4	5	4	2	1	2	3	4	2	1	4	4	1	5	2	4	1	1	3	1	2	4	1	2	2	3	O			8	estressado
1	18-29	6	2				1	1		3					1		4	5	2	4	3	2	2	5	3	4	2	3	3	3	2	3	1	1	2	1	2	2	1	3	3	1	2	1	estressado			2	estressado
1	50 +	6	1			1				2					1	1	4	2	4	5	1	0	0	5	5	5	5	4	5	5	0	5	2	4	4	1	1	4	2	4	4	1	1	4	livre	tranquilo	prazeroso	1	inquieto
2	50 +	3	2					1	1	6						1	5	5	5	4	3	3	0	5	4	5	3	0	4	4	0	5	0	5	4	3	0	3	3	5	5	3	0	3	NP			6	NA
1	30-39	6	3							3					1	1	5	3	3	4	3	1	1	5	2	4	2	1	2	2	1	4	1	0	0	2	0	0	1	5	5	2	1	4	normal			8	solitário
1	50 +	3	2						1	2				1	1		3	1	1	4	4	4	0	5	5	5	4	0	5	5	0	4	2	4	3	1	1	2	2	4	2	1	1	2	alegre			1	inquieto
1	50 +	6	1	1	1			1		2	1	1			1		4	5	3	4	4	3	2	5	2	4	3	1	4	4	1	1	1	3	2	1	1	0	1	4	3	1	1	2	O			8	solitário
2	50 +	5	1				1			2	1				1	1	4	1	1	4	4	4	4	5	4	4	4	4	4	4	4	4	2	4	4	1	1	2	2	5	5	1	2	2	curioso	divertido		1	inquieto
1	40-49	5	2				1			1						1	5	2	4	5	5	5	5	5	5	5	5	5	5	5	5	5	0	5	4	0	0	4	4	5	5	3	0	5	alegre	prazeroso		1	medo
1	30-39	4	1						1	2			1		1		5	3	4	5	3	4	4	5	4	4	4	3	4	4	2	4	3	5	5	2	2	2	3	5	5	3	3	3	bem			1	estressado
2	50 +	4	2				1			3				1		1	5	3	4	5	2	5	0	5	5	5	5	0	5	5	0	5	3	5	5	3	4	3	3	5	5	3	4	3	alegre	livre	prazeroso	1	medo
2	30-39	6	2					1		3					1		4	3	4	5	3	3	2	5	4	5	4	3	5	5	2	5	3	4	4	2	2	2	3	4	4	2	2	2	aborrecido	alegre		3	medo
2	40-49	3	2	1	1		1			3	1	1					5	4	4	5	3	2	1	5	4	5	2	2	3	3	0	3	3	0	4	1	2	2	3	4	4	1	2	4	feliz			1	infeliz
1	50 +	6	2	1	1		1			3		1			1		5	4	4	5	1	4	2	5	5	5	4	3	5	5	2	5	3	4	4	2	1	1	3	3	4	2	3	3	contente	brincalhão		1	NA
2	30-39	4	2				1			4					1		4	4	4	5	5	1	1	5	4	5	1	1	5	5	1	5	3	3	4	2	4	5	4	5	5	4	2	5	bem			1	medo
2	50 +	6	2				1		1	3	1			1	1		4	4	4	5	4	4	3	5	5	5	4	3	5	5	2	5	2	4	4	2	3	5	2	4	3	2	3	0	feliz			1	solitário
2	30-39	4	2	1		1		1		3						1	4	4	4	4	3	2	1	5	2	4	2	1	3	2	1	2	2	4	4	1	2	2	2	2	3	1	2	3	nervoso	solitário		2	solitário
1	40-49	3	1				1	1	1	3	1			1	1		4	2	4	4	3	2	0	5	2	3	2	0	3	3	0	3	2	0	3	2	1	3	1	3	3	2	2	3	NC			5	NC
1	50 +	3	2				1			3				1	1		5	4	5	5	5	4	2	5	3	5	3	3	5	5	2	5	2	4	5	3	1	0	3	4	5	3	2	4	alegre			1	solitário
1	40-49	3	1			1				3	1				1		3	4	4	5	2	5	0	5	5	5	5	0	5	5	0	5	3	4	4	4	3	4	3	5	5	4	4	4	feliz	alegre	prazeroso	1	estressado
1	18-29	6	2				1			3	1					1	5	5	4	5	3	4	2	4	2	5	3	3	5	5	2	5	1	5	5	1	2	2	1	5	5	1	3	3	fome	solitário	alegre	3	medo
1	50 +	6	1		1		1			2	1	1	1	1	1		4	5	2	4	4	5	0	5	5	5	5	0	5	5	0	5	1	4	3	1	1	2	2	4	3	1	1	2	prazeroso			1	inquieto
2	18-29	6	2						1	3	1				1		5	3	4	4	3	4	4	5	5	5	4	4	5	5	4	5	2	4	4	1	0	1	2	5	5	1	1	2	divertido	livre		1	nervoso
1	18-29	5	2		1		1			1	1	1					5	4	2	5	4	2	0	2	2	5	2	2	4	4	0	5	1	2	3	2	2	3	2	2	3	2	2	3	feliz	alegre	bem	1	estressado
2	50 +	6	2	1	1	1		1		2			1		1		4	2	4	5	3	3	0	5	5	5	3	3	4	4	0	5	2	3	3	2	2	3	2	4	3	1	2	3	surpreso	excitado	tranquilo	1	medo
1	50 +	6	1				1			3	1				1	1	3	2	4	4	4	3	2	5	4	5	4	2	4	4	1	4	2	4	4	2	1	2	2	4	4	2	2	2	surpreso	medo	inconveniente	2	ansioso
1	40-49	6	1				1			4	1				1		5	3	2	4	4	4	2	5	5	5	4	4	5	5	2	5	2	3	4	1	1	2	2	3	4	2	2	2	bem			1	medo
2	18-29	6	2	1	1	1	1			3	1	1			1		4	4	4	5	3	5	5	5	5	5	5	5	5	5	5	5	2	4	4	1	2	4	3	5	5	1	3	5	alegre	curioso		1	medo
1	50 +	6	1					1	1	3				1			5	4	5	5	5	2	1	4	3	5	2	2	5	5	1	5	2	3	3	1	1	3	2	3	3	1	1	3	alegre			1	angustiado
1	18-29	5	1						1	2			1	1			4	4	4	5	4	3	2	5	3	5	4	3	5	5	1	5	3	5	5	2	2	3	2	5	5	2	3	4	feliz	alegre	sociável	1	estressado
1	40-49	4	2				1			3	1				1		5	3	3	5	4	3	2	4	4	4	3	3	4	4	2	4	2	4	3	2	2	3	2	4	3	3	2	3	frustrado	fracassado		2	perdido
2	40-49	6	2	1			1	1	1	4	1				1		5	1	5	5	2	2	1	5	4	5	4	2	5	5	2	4	2	1	4	1	1	3	2	3	2	1	1	5	NA			2	aborrecido
2	40-49	5	1						1	3	1	1			1		1	2	4	5	2	4	0	5	5	5	5	4	5	5	0	5	1	3	3	2	1	2	2	3	4	2	4	2	alegre	divertido	livre	1	medo
1	50 +	5	2				1		1	2	1				1		4	4	2	4	3	1	1	5	3	4	2	1	4	4	4	4	2	2	2	1	1	2	2	2	2	1	3	3	bem	alegre		1	receoso
1	30-39	6	1				1			4	1			1	1		4	2	5	4	2	2	2	5	3	4	2	2	3	4	1	4	2	4	3	2	3	3	2	5	3	2	3	4	divertido	familiarizado		1	medo
2	18-29	6	1	1	1	1		1		4	1		1		1		3	3	3	5	2	3	1	5	5	5	3	3	5	5	3	5	1	3	4	2	4	5	2	5	5	2	5	5	exaltado	divertido	prazeroso	1	medo
1	40-49	6	1						1	4	1				1		4	4	4	5	4	5	5	5	5	5	5	5	5	5	5	5	5	5	5	1	1	2	4	5	5	1	4	4	bem	sereno		1	preso
1	30-39	6	3							3	1				1		3	4	4	4	5	5	3	5	5	5	5	3	5	5	3	5	2	3	3	1	1	1	2	2	2	1	1	3	NC			5	NC
2	50 +	3	2	1			1	1		3					1	1	4	3	5	4	3	0	0	5	3	4	3	0	4	4	0	4	2	3	3	2	3	2	2	3	3	2	2	3	alegre	prazeroso	brincalhão	1	fome
2	40-49	4	2				1			6	1	1			1		5	3	4	5	4	2	1	5	4	5	3	2	5	5	1	5	3	3	3	2	0	3	3	3	3	2	3	4	feliz			1	inquieto
1	50 +	5	2						1	4	1	1			1	1	4	2	4	5	3	5	5	5	5	5	5	5	5	5	5	5	2	0	0	2	0	3	2	4	4	2	3	4	NA			2	aborrecido
2	18-29	4	2				1			4	1				1	1	4	2	2	4	3	2	1	4	5	5	5	1	5	5	1	5	3	5	4	1	1	2	3	5	5	1	1	2	feliz	alegre	contente	1	medo
2	40-49	6	2				1		1	3	1				1		4	4	5	5	4	5	3	5	5	5	5	4	5	5	5	5	4	5	5	3	3	3	4	5	5	3	4	4	alegre	curioso	entusiasmado	1	medo
2	18-29	5	2	1			1	1		4	1				1		5	3	5	4	4	3	0	5	5	5	4	3	5	5	0	5	4	5	4	1	3	0	4	2	3	1	2	3	contente	saciado		1	medo
2	40-49	6	1						1	3	1	1		1	1		4	5	4	5	3	0	0	5	3	4	3	0	4	4	0	4	3	5	5	2	2	3	2	5	5	2	2	3	bem	satisfeito		1	medo
1	40-49	3	1				1	1		4						1	2	4	2	5	2	0	0	4	2	3	0	0	2	3	0	0	2	4	4	1	1	4	2	4	4	1	1	4	livre	brincalhão		1	medo
2	40-49	5	2	1		1	1	1		3	1				1	1	5	4	3	5	3	5	5	5	5	5	5	5	5	5	0	5	3	5	5	2	4	2	5	5	5	2	5	5	feliz	contente	divertido	1	medo
2	50 +	3	2	1	1			1		3	1	1			1		4	3	4	5	5	4	2	5	4	5	3	3	4	4	0	5	2	4	2	2	3	2	2	4	3	2	3	2	alegre	brincalhão	medo	3	medo
2	40-49	3	2	1	1			1		3	1	1			1		4	4	4	4	3	2	0	5	4	5	3	0	3	3	2	4	2	4	3	1	1	2	3	4	4	1	3	3	alegre	bem	divertido	1	assustado
2	50 +	5	2	1				1	1	3	1	1			1	1	4	4	5	5	3	2	1	5	3	4	3	0	4	4	0	4	3	5	5	2	1	1	3	5	5	2	2	2	divertido	satisfeito		1	triste
1	50 +	6	2					1		2						1	5	5	5	5	1	5	0	5	0	5	5	3	5	5	0	5	0	5	4	3	5	5	2	5	4	3	2	3	feliz	livre	brincalhão	1	aborrecido
2	40-49	6	2				1		1	3	1		1		1		4	2	3	5	3	5	4	5	5	5	5	5	5	5	4	5	2	4	4	2	1	3	3	5	5	2	2	4	NP			6	NA
2	30-39	6	1						1	3	1	1			1	1	4	2	5	5	4	1	2	5	4	5	2	2	4	4	1	5	3	5	5	2	2	2	4	5	5	2	3	2	aborrecido	alegre		3	medo
1	18-29	6	1		1			1		4	1				1		5	4	2	4	5	5	0	5	5	5	0	4	5	5	0	5	1	2	3	1	1	1	2	2	2	1	2	2	alegre	fome	curioso	3	medo
2	50 +	6	2		1					2	1				1		5	4	5	5	4	0	0	5	4	5	0	0	3	4	0	0	3	5	4	3	3	3	2	4	4	2	2	2	NC			5	hesitante
2	50 +	5	2	1	1			1		3	1	1			1		5	2	4	5	3	4	3	5	4	5	4	3	5	5	3	5	3	4	4	1	1	3	3	4	4	1	2	3	alegre			1	assustado
2	50 +	6	1				1			3			1		1	1	4	2	4	4	3	5	5	5	5	5	5	5	5	5	5	5	3	5	5	2	3	4	3	5	5	2	3	4	curioso	medo	alegre	3	medo
1	50 +	6	2				1			4	1	1			1		4	4	4	4	3	4	0	5	5	5	0	4	5	5	0	5	3	5	5	1	2	2	3	5	5	1	2	2	alegre			1	isolado
1	50 +	6	2				1			3	1				1		5	4	4	4	3	3	1	4	3	3	2	2	3	3	2	3	2	3	2	2	2	3	2	3	3	2	3	3	contente	desestressado	brincalhão	1	medo
2	50 +	6	2	1	1		1	1		2	1		1		1		5	5	4	5	3	5	0	5	5	5	5	3	5	5	0	5	2	4	3	1	3	3	2	4	5	1	1	4	alegre			1	solitário
1	50 +	6	2				1			3	1		1		1		5	2	4	5	4	5	2	5	5	5	4	3	5	5	2	5	3	5	4	2	1	2	2	5	5	2	3	2	contente			1	aborrecido
2	30-39	6	1	1	1		1	1		3				1	1	1	1	3	3	5	4	5	5	5	5	5	5	5	5	5	5	5	4	5	5	2	0	4	4	5	5	2	0	4	NC			5	inquieto
1	50 +	6	2							3	1				1		5	4	2	4	3	0	0	5	0	4	0	0	0	0	0	0	2	3	2	2	2	1	2	2	2	1	1	1	NP			6	NP
2	40-49	3	2				1	1		4						1	5	3	5	5	5	5	5	5	5	5	5	5	5	5	5	5	3	5	5	3	1	3	3	5	5	3	5	5	livre			1	estressado
2	18-29	6	2	1		1		1		3					1	1	4	2	3	4	5	0	0	5	4	5	4	0	4	4	0	5	3	5	5	1	0	1	3	5	5	1	2	3	curioso	brincalhão		1	medo
2	30-39	3	2	1					1	3					1	1	5	1	1	1	1	1	1	5	2	5	0	0	5	5	0	5	2	5	5	2	1	1	1	5	4	1	1	2	contente			1	NA
2	30-39	6	1				1			3					1		3	1	3	5	5	5	3	5	5	5	5	3	5	5	3	5	2	2	3	2	1	2	2	2	3	2	2	2	alegre	entusiasmado		1	fome
2	30-39	6	2	1				1	1	2	1				1	1	5	2	4	5	3	3	0	5	5	5	4	3	5	5	0	5	2	3	3	1	1	1	2	3	3	1	3	2	alegre	bem	contente	1	inquieto
2	18-29	6	2	1	1			1		3	1					1	4	2	4	5	4	3	2	5	2	5	5	3	5	5	2	3	2	5	5	1	5	3	2	5	5	1	5	4	brincalhão	livre		1	medo
1	50 +	3	1						1	3	1		1		1		4	5	2	5	4	4	1	5	4	5	4	1	5	5	1	5	2	4	4	1	1	4	2	4	3	1	1	4	alegre	divertido	bem	1	ansioso
2	50 +	4	2						1	2	1				1	1	4	5	4	5	4	2	1	0	2	0	1	1	5	5	1	0	1	2	4	1	1	3	1	2	5	1	1	3	feliz	sossegado	confiante	1	inquieto
1	50 +	3	2							2					1		5	4	2	5	5	4	0	5	4	5	3	3	4	4	0	0	2	4	4	2	2	2	2	3	3	2	3	3	NP			6	medo
1	30-39	6	1	1	1	1				3	1						2	2	4	5	2	2	3	5	4	5	4	2	4	3	2	4	3	5	5	2	1	5	4	5	5	2	3	4	alegre			1	solitário
1	18-29	6	2	1	1		1			3	1			1		1	4	4	1	4	3	3	0	5	4	4	3	0	4	3	0	4	4	5	5	2	2	2	3	4	4	2	3	2	NA			1	estressado
1	40-49	5	2						1	3				1	1		5	5	4	3	3	2	1	5	2	4	1	1	3	3	1	3	1	3	3	1	1	2	1	3	2	1	1	2	agitado	divertido	jovem	1	aborrecido
1	30-39	6	2						1	3	1				1	1	5	2	2	4	4	0	0	5	4	5	4	3	5	5	3	0	1	2	2	1	1	2	2	2	2	1	1	2	livre			1	solitário
2	30-39	5	2	1	1		1			3	1			1	1		4	3	4	4	3	2	1	5	4	5	3	2	4	4	1	2	0	0	0	1	1	1	0	3	3	2	2	2	feliz	prazeroso	despreocupado	1	ansioso
2	50 +	3	1	1			1	1		3	1			1	1		4	5	3	5	4	4	4	5	5	5	4	4	5	5	0	5	3	5	5	2	5	4	5	5	5	2	5	5	inquieto	nervoso	alegre	3	medo
2	50 +	6	1					1	1	4					1		4	5	4	5	4	4	4	5	4	5	4	4	4	5	3	5	4	4	5	2	1	1	4	5	5	2	2	1	alegre	surpreso	medo	3	estressado
2	30-39	6	2						1	2				1	1		5	4	2	5	4	2	0	5	5	5	4	2	5	5	2	5	3	4	4	1	1	3	3	4	3	1	2	3	sereno	inocente	bem	1	estressado
2	18-29	6	1	1		1	1			3				1	1		5	3	3	5	3	4	3	5	5	5	5	4	5	5	3	5	1	4	4	1	2	2	1	4	4	1	2	2	alegre	excitado	curioso	1	estressado
1	18-29	6	2		1		1			3	1				1	1	3	3	5	5	3	0	0	5	0	5	0	0	4	4	0	0	0	0	0	2	0	0	2	4	5	2	3	3	solitário	medo	estressado	2	estressado
1	50 +	4	2	1			1	1		3					1	1	3	3	4	4	4	5	0	5	5	5	5	0	5	5	0	5	3	5	0	2	2	3	3	5	5	2	4	3	NA			1	O
2	40-49	6	2	1	1			1		2	1				1	1	4	5	5	5	5	5	0	5	0	5	5	0	5	5	0	5	2	5	5	1	1	5	3	5	5	1	5	5	alegre	prazeroso	brincalhão	1	medo
1	18-29	4	2				1		1	3	1			1	1		5	3	4	4	3	5	4	5	5	5	5	4	5	5	4	5	3	5	5	3	2	2	3	5	5	3	4	4	NP			6	medo
2	30-39	6	2	1		1		1		3					1		4	3	4	5	3	5	0	5	5	5	5	5	5	5	0	5	2	5	3	1	2	3	2	3	3	1	2	3	livre			1	solitário
2	30-39	5	2				1		1	3					1		4	2	4	4	2	5	0	5	5	5	5	0	5	5	0	5	2	3	2	1	1	1	2	3	3	1	2	2	curioso	excitado	medo	3	medo
1	40-49	5	2	1	1		1	1		2				1	1		4	2	2	5	4	5	0	5	5	5	5	5	5	5	0	5	3	4	4	1	1	2	3	4	4	1	2	4	bem			1	estressado
2	30-39	6	2				1			6					1	1	4	5	4	5	4	5	0	5	5	5	5	0	5	5	0	5	3	1	5	1	5	3	1	5	5	1	5	4	alegre	curioso	brincalhão	1	medo
2	30-39	6	2				1		1	2		1		1	1		5	4	4	5	3	5	0	5	5	5	5	0	5	5	0	5	3	5	5	2	2	4	3	5	5	2	3	4	agitado			8	inquieto
1	18-29	4	2	1	1		1			3	1		1		1	1	5	2	4	5	5	5	3	5	5	5	4	3	5	5	3	5	2	0	0	1	1	4	2	3	4	3	2	4	alegre	livre	bem	1	receoso
1	30-39	5	1				1		1	3	1		1		1	1	4	2	5	5	2	1	1	5	4	5	1	1	4	4	1	5	3	5	4	1	1	5	4	5	4	1	2	5	alegre	prazeroso	bem	1	estressado
1	50 +	3	2	1			1	1		4	1				1		5	5	4	5	5	2	1	5	3	5	2	2	5	5	1	5	2	4	4	1	1	3	2	4	4	1	2	3	desconfortável	irritado	frustrado	2	solitário
1	18-29	6	1			1	1			3	1		1		1	1	4	3	4	4	3	3	2	4	4	4	4	2	5	5	2	5	2	5	4	2	2	4	3	5	5	2	2	5	alegre	excitado	descansado	1	medo
2	30-39	6	2				1			4	1	1			1		5	2	4	4	2	2	2	5	3	5	2	2	4	4	2	3	2	4	4	3	3	3	3	4	4	3	3	2	livre	brincalhão		1	O
2	40-49	5	2				1		1	2	1				1	1	5	5	5	5	5	5	0	5	5	5	5	0	5	5	0	5	2	5	5	2	2	3	2	4	5	3	5	5	alegre	livre	sereno	1	medo
1	18-29	6	3							3	1				1		5	4	3	4	3	3	4	5	5	5	3	3	4	4	3	4	1	1	0	1	1	2	1	1	3	1	1	2	NA			2	fome
2	50 +	3	1	1	1		1	1		2	1	1		1	1		5	4	2	5	4	5	0	5	5	5	5	5	5	5	0	5	2	3	3	2	1	2	2	4	4	2	1	3	bem	livre	satisfeito	1	medo
1	18-29	6	1	1	1	1	1			2	1	1					4	5	2	5	3	0	0	4	3	3	2	2	3	3	2	3	2	3	2	1	1	2	2	4	3	1	2	2	feliz	livre	brincalhão	1	medo
2	50 +	3	1	1			1	1	1	4						1	1	2	5	5	4	3	2	5	4	5	3	3	5	5	2	5	3	5	5	2	2	4	3	0	0	2	3	4	NA			1	isolado
2	50 +	6	2	1			1			4	1				1		5	2	2	5	3	0	0	5	3	4	0	0	4	4	0	4	0	0	3	2	2	3	3	5	4	3	2	3	bem	livre		1	medo
1	18-29	6	1			1			1	3	1			1	1		5	2	5	4	2	2	1	5	3	4	3	2	3	4	1	1	2	4	3	1	1	3	2	4	3	1	2	4	alegre	livre	frustrado	3	solitário
1	18-29	3	2				1		1	3	1				1		5	2	4	4	3	3	2	5	5	5	2	4	4	4	1	5	0	5	4	2	1	0	3	5	4	3	1	4	NC			5	NC
2	50 +	3	2							3	1			1	1		5	3	5	5	5	5	0	5	5	5	5	5	5	5	0	5	3	5	5	3	2	4	3	5	5	2	3	5	feliz			1	fome
1	40-49	6	2	1			1	1		2		1			1		5	4	2	4	3	5	5	5	5	5	5	5	5	5	5	5	2	4	3	1	1	1	1	4	2	1	1	1	O			8	O
2	50 +	6	1				1			3	1	1		1	1		4	3	5	5	1	4	2	5	5	5	4	3	5	5	2	5	2	3	3	2	1	2	2	3	3	2	3	3	alegre	curioso	excitado	1	ansioso
2	40-49	6	1						1	3	1		1		1		5	4	2	5	5	4	2	5	4	4	2	2	4	4	1	5	3	4	4	1	1	2	2	3	3	1	2	2	curioso	nervoso	distraído	3	medo
2	50 +	6	2		1	1	1	1		4				1	1		5	4	4	5	2	4	0	5	5	5	4	4	5	5	0	5	3	4	4	2	2	4	3	4	4	2	3	4	curioso			1	solitário
1	50 +	6	2				1			3	1				1		5	1	5	3	2	2	1	5	4	4	2	1	4	4	1	4	1	4	3	1	2	3	2	4	3	1	2	2	alegre	livre	sociável	1	receoso
2	18-29	6	2	1					1	2	1				1		5	3	5	5	5	3	2	5	4	5	3	4	5	5	2	5	1	2	3	2	2	1	1	3	4	2	2	1	feliz	sossegado		1	assustado
1	40-49	6	2				1			3	1	1					4	4	2	5	3	2	0	5	3	5	2	0	4	4	0	5	4	5	4	1	1	1	3	4	4	1	2	2	NP			6	NP
2	40-49	6	1	1	1	1	1	1		2	1	1				1	4	5	2	5	3	5	0	5	5	5	5	5	5	5	0	5	3	4	4	2	2	4	3	4	4	2	2	4	livre	confortável	confiante	1	medo
2	40-49	6	2	1	1		1	1		2	1	1			1		5	2	4	5	2	4	2	5	4	5	2	2	5	5	2	5	2	5	2	2	3	5	2	5	4	2	4	4	bem	saciado		1	medo
2	18-29	6	1				1			3	1				1	1	4	2	3	4	3	4	3	5	4	5	3	3	4	5	3	5	2	3	3	2	3	4	1	3	4	1	3	4	alegre			1	isolado
1	50 +	3	1	1	1			1		2	1				1		1	3	4	5	5	0	0	4	4	5	0	0	4	5	0	0	3	5	4	2	2	4	2	4	4	2	2	4	feliz			1	medo
2	50 +	3	2	1			1	1		2						1	4	4	3	5	4	0	0	1	2	1	2	0	2	2	0	2	3	4	3	1	1	3	4	4	4	1	3	5	contente			1	fome
2	50 +	3	3							3	1	1			1		5	3	4	3	4	0	2	5	3	4	2	2	4	4	2	4	2	4	4	1	1	4	2	3	3	1	2	4	brincalhão			1	medo
2	30-39	5	1				1			3	1				1	1	2	2	4	5	1	5	0	5	5	5	5	5	5	5	0	5	4	5	5	2	4	4	4	5	5	2	4	4	incomodado			2	medo
1	30-39	5	1	1		1	1	1		3	1	1			1		4	1	2	5	4	0	0	5	5	5	5	0	5	5	0	5	3	4	0	4	3	4	3	5	5	3	4	4	curioso	brincalhão		1	receoso
2	18-29	3	2		1		1	1		2					1	1	2	4	4	5	2	5	5	5	5	5	5	5	5	5	5	5	3	5	5	1	1	4	3	5	3	2	4	4	feliz			1	assustado
1	50 +	6	1				1			2	1				1	1	4	4	2	5	4	4	3	5	5	5	4	4	4	4	2	4	2	5	5	2	2	2	2	5	5	2	2	2	alegre	livre	contente	1	ansioso
2	18-29	6	2						1	3	1	1			1	1	5	4	2	4	4	2	1	5	2	3	2	1	3	3	1	3	1	2	2	2	2	2	2	4	4	1	2	5	feliz	alegre		1	perdido
2	18-29	6	2	1				1	1	2	1				1		5	2	1	5	4	5	5	5	5	5	5	5	5	5	5	5	2	0	3	2	0	0	2	3	4	2	2	3	alegre	livre		1	medo
1	50 +	6	2				1			3	1					1	5	1	4	2	3	3	1	5	5	5	3	1	5	5	1	5	0	5	4	2	1	2	2	5	5	2	2	2	prazeroso	desestressado		1	ansioso
2	18-29	5	2						1	3						1	5	2	4	3	3	0	0	5	0	5	2	2	4	4	0	5	3	3	4	1	1	1	2	4	5	1	2	2	alegre	livre	brincalhão	1	fome
2	18-29	5	3							5	1				1		5	2	5	1	4	2	1	5	3	5	3	1	4	4	1	5	0	0	0	1	1	1	4	5	5	1	3	5	feliz	alegre	livre	1	medo
2	50 +	6	1				1		1	2	1	1		1	1		4	5	3	5	4	1	3	1	1	1	1	1	1	1	3	1	4	5	4	0	1	5	3	5	4	0	2	5	NP			6	ansioso
1	40-49	6	2				1			3	1	1		1	1		4	3	3	5	4	0	0	4	0	5	4	4	4	4	0	4	3	4	4	3	2	3	3	4	4	3	4	4	alegre			1	estressado
1	50 +	4	2		1		1	1		3	1				1	1	5	3	4	5	3	5	2	0	4	5	3	3	3	3	2	4	3	5	5	2	2	3	2	5	3	2	3	3	alegre	curioso	decepcionado	3	medo
2	18-29	6	1	1				1	1	2	1	1				1	3	4	2	4	2	4	0	5	5	5	4	0	5	5	0	5	2	4	2	1	1	2	2	4	2	1	2	2	curioso	picado	em fuga	3	ansioso
1	30-39	3	1				1		1	3	1				1	1	5	4	5	5	4	5	5	5	5	5	5	5	5	5	3	5	3	5	5	2	2	5	3	5	5	2	3	4	feliz			1	solitário
2	40-49	3	2	1			1		1	2	1					1	5	4	4	4	4	5	0	5	5	5	5	0	5	5	0	5	1	3	4	2	2	5	2	4	4	1	4	4	NP			6	NP
2	30-39	4	2		1			1		4	1	1			1		4	4	3	4	4	4	3	5	5	5	3	3	5	5	3	5	3	4	5	2	2	2	4	4	4	3	4	3	alegre	bem	livre	1	fome
2	50 +	6	1						1	3	1		1	1	1		4	4	5	5	5	0	0	5	5	5	5	0	5	5	0	5	1	5	4	2	1	3	2	5	4	2	1	2	alegre	curioso		1	fome
2	50 +	6	2				1			3	1	1	1	1	1		5	2	4	4	4	5	0	5	5	5	5	4	5	5	0	5	5	5	5	5	0	5	4	5	5	4	5	5	feliz			1	sofrimento
2	18-29	5	3							4	1				1		5	4	4	3	3	2	1	5	5	5	2	2	3	4	1	5	4	5	5	2	1	3	3	5	5	3	3	3	feliz	perdido		3	triste
1	50 +	3	2			1		1		4	1				1		5	4	5	5	3	5	0	5	5	5	5	0	5	5	0	5	2	4	4	2	1	4	2	5	5	2	3	4	feliz			1	inquieto
2	18-29	3	2				1			2	1				1	1	4	2	4	5	3	3	1	5	4	5	3	3	5	5	1	5	2	1	2	1	5	3	1	1	1	1	4	5	feliz	despreocupado	indeciso	1	medo
1	50 +	6	2				1			4					1		5	5	4	4	3	0	0	5	0	4	0	0	0	0	0	0	0	0	0	2	0	0	0	0	0	0	0	0	livre			1	medo
2	50 +	3	1						1	4	1				1	1	5	4	5	5	5	5	2	5	5	5	5	2	5	5	2	5	4	5	5	3	4	4	3	5	5	3	4	5	feliz			1	inquieto
2	18-29	6	2				1		1	3					1		5	2	2	5	3	4	2	5	5	5	5	4	4	5	0	5	1	3	4	2	2	2	2	4	5	2	3	3	livre	agitado	eufórico	1	solitário
2	40-49	3	2	1					1	2	1				1	1	4	5	5	5	5	5	0	5	5	5	5	5	5	5	0	5	4	5	5	4	4	4	3	4	4	3	3	3	NA			4	assustado
2	50 +	6	1	1	1	1	1	1		3	1	1	1	1	1		3	2	4	5	2	2	0	5	2	3	2	1	5	5	1	3	2	4	4	1	1	4	3	4	4	2	2	4	brincalhão			1	solitário
1	18-29	6	1			1	1		1	4	1				1		4	2	4	5	2	3	1	5	5	5	3	2	4	5	0	5	2	4	4	1	2	2	2	3	5	1	2	3	curioso	brincalhão	eufórico	1	assustado
2	50 +	3	2	1	1		1	1		3	1			1	1		4	3	5	5	5	4	0	5	5	5	4	3	5	5	0	5	3	3	3	2	1	3	3	4	4	3	2	4	feliz	livre	confiante	1	sofrimento
1	40-49	3	2						1	4					1	1	4	4	5	5	4	0	0	5	0	5	0	0	5	5	0	5	1	4	4	2	1	1	2	5	5	1	2	3	feliz	brincalhão		1	aborrecido
2	40-49	5	2				1			3					1		5	3	2	5	4	4	0	5	4	5	4	4	4	4	0	4	2	5	5	2	3	4	2	5	5	2	4	2	brincalhão			1	assustado
2	40-49	5	2	1			1	1		3	1				1		4	5	4	5	3	4	2	5	5	5	5	4	5	5	2	5	3	5	5	3	2	5	3	5	5	2	5	5	contente	sereno	calmo	1	triste
2	30-39	6	1				1			3	1					1	4	3	4	4	4	3	2	5	4	5	3	3	5	5	1	5	2	4	3	1	1	2	2	4	3	1	3	4	irritado	estressado	em fuga	2	triste
2	30-39	4	2	1	1		1			3	1	1		1			3	3	4	4	4	4	2	5	4	5	4	3	5	5	2	5	4	5	4	3	2	3	4	4	5	3	3	4	perdido			2	fome
2	18-29	6	1	1	1		1	1		4						1	4	2	4	3	3	4	2	4	4	4	1	1	4	4	1	4	2	4	3	1	1	2	2	4	3	1	2	2	fome	livre		3	fome
1	30-39	6	1	1	1			1	1	2	1				1		2	2	3	3	2	3	1	5	3	3	3	2	3	3	1	3	3	3	3	2	1	3	3	4	3	2	1	2	O			8	medo
2	30-39	6	2				1			3	1				1		4	4	4	4	3	3	2	5	4	5	3	3	4	4	2	5	4	5	5	2	2	4	4	5	5	2	3	4	divertido	livre	confiante	1	medo
1	30-39	6	1				1			3	1			1	1	1	4	3	2	5	3	4	2	5	4	4	4	3	4	4	2	4	2	3	3	1	2	3	3	3	4	1	2	4	alegre	curioso	brincalhão	1	medo
2	40-49	3	2	1	1	1	1	1		3	1	1		1			2	5	3	5	4	2	0	5	4	5	2	1	4	3	0	5	2	4	3	1	1	2	2	4	3	1	3	2	curioso	agitado	irritado	3	medo
1	40-49	3	1	1	1		1	1		2	1	1		1	1		3	4	4	5	4	5	5	5	5	5	5	5	5	5	5	5	2	5	5	2	1	3	2	5	5	2	2	3	feliz			1	medo
1	40-49	6	3							6	1				1		5	3	3	4	4	2	1	5	1	4	3	1	2	3	1	3	5	0	0	0	1	0	5	5	3	2	4	2	NA			2	fome
1	50 +	6	2						1	3	1					1	5	1	5	4	4	3	0	5	0	5	3	0	4	4	0	0	2	4	4	2	3	3	2	4	3	2	4	4	O			8	em pânico
2	50 +	6	2				1			4	1				1		5	2	5	5	5	0	0	5	4	5	4	3	5	5	0	5	2	3	3	1	1	2	2	5	4	1	2	3	bem			1	estressado
1	40-49	6	3							3	1				1		5	4	3	4	4	3	2	5	4	5	3	3	4	4	2	5	4	3	2	4	4	3	4	3	3	4	4	3	fome	alegre	curioso	3	inquieto
1	18-29	6	2				1	1	1	4	1	1	1	1	1		5	3	3	4	2	5	3	5	5	5	5	4	5	5	3	5	2	4	4	1	1	1	2	4	4	1	2	2	divertido	livre	satisfeito	1	O
2	30-39	6	2	1			1	1		4	1			1		1	5	5	5	5	5	5	5	5	5	5	5	5	5	5	5	5	0	5	5	1	1	1	5	5	5	1	4	5	fome	curioso	apressado	3	fome
2	50 +	3	2	1				1	1	2						1	5	4	3	4	4	0	0	5	0	4	0	3	3	3	0	2	0	0	0	0	0	0	2	4	4	2	3	3	aborrecido	alegre		3	infeliz
2	40-49	6	2	1			1	1		3				1	1		5	2	4	4	2	3	3	5	4	5	3	3	4	4	3	5	3	2	3	1	3	4	3	3	3	1	3	4	nervoso	estressado	alegre	3	medo
2	50 +	3	2	1	1			1	1	2	1			1		1	5	5	5	5	5	3	0	5	5	5	5	0	5	5	0	5	3	5	3	0	1	3	4	5	5	1	2	3	aborrecido	contente		3	fome
2	50 +	4	2				1			4						1	5	5	5	5	5	5	0	5	5	5	5	0	5	5	0	5	2	5	5	2	3	3	3	5	5	2	3	5	medo			2	inquieto
2	18-29	4	2	1			1		1	4					1	1	4	5	2	5	3	3	3	5	4	5	4	4	5	5	4	5	2	2	4	1	1	1	2	2	3	1	1	1	bem	desorientado		3	medo
2	50 +	6	2				1			3	1			1	1	1	5	3	5	5	2	4	3	5	4	5	4	3	4	4	3	4	0	5	5	3	3	3	5	5	5	4	5	4	livre	brincalhão	prazeroso	1	medo
2	40-49	3	2	1			1			3	1			1	1		5	3	4	4	3	0	0	5	0	5	0	0	5	5	0	5	3	4	5	3	0	0	3	5	5	3	3	4	bem			1	medo
2	50 +	5	2				1		1	3				1	1	1	4	3	5	5	5	4	3	5	4	5	4	4	5	5	3	5	4	5	5	3	4	4	4	5	5	3	4	4	alegre	livre		1	inquieto
2	50 +	6	1		1				1	4	1			1	1	1	4	2	5	4	3	4	0	5	4	5	3	2	4	4	0	4	2	5	5	1	2	3	1	5	5	1	3	5	prazeroso			1	angustiado
2	50 +	3	3							6	1				1		5	4	4	3	3	0	0	5	0	4	0	0	0	0	0	0	4	5	5	2	2	4	4	5	5	3	2	3	alegre	livre	bem	1	medo
2	30-39	5	2						1	4	1				1		5	2	5	4	3	5	1	5	5	5	5	3	5	5	1	5	4	5	5	3	2	3	5	5	5	2	3	2	NC			5	NC
1	50 +	6	3							4	1				1		4	3	4	4	3	0	0	5	0	4	2	0	3	4	1	4	2	5	4	1	1	0	2	5	4	1	2	3	alegre			1	medo
1	30-39	6	1						1	1	1	1					1	5	1	4	3	4	2	5	4	4	3	2	4	4	2	1	2	3	2	2	1	2	2	3	3	2	2	2	prazeroso			1	medo
2	18-29	5	2				1	1		3	1						5	4	3	5	4	2	2	5	2	4	2	2	4	3	2	4	2	5	2	1	3	4	3	4	3	1	3	4	feliz	contente	brincalhão	1	medo
2	50 +	4	2				1			6					1		5	3	4	5	5	5	0	5	5	5	4	4	5	5	0	5	1	5	1	1	1	1	1	4	3	1	3	4	feliz	bem		1	medo
2	50 +	5	1	1	1		1	1		2	1	1	1		1		5	4	4	5	5	3	0	5	4	5	3	0	5	5	3	5	2	3	4	2	3	3	2	3	4	2	2	4	alegre	radiante		1	inquieto
1	18-29	6	2				1			2	1			1	1	1	4	5	5	5	5	3	1	5	5	5	4	3	4	4	2	5	1	4	3	4	1	2	4	5	3	2	1	3	alegre	seguro	sociável	1	isolado
2	50 +	6	1	1		1	1	1		3	1				1	1	5	2	2	5	4	5	5	5	5	5	5	5	5	5	0	5	3	4	4	1	1	4	3	5	5	3	2	5	prazeroso	bem		1	fome
2	50 +	3	2	1				1	1	5				1	1		4	3	5	5	5	5	0	5	5	5	5	5	5	5	0	5	0	4	4	0	0	4	0	5	5	5	5	5	livre	bem		1	isolado
1	18-29	6	2				1		1	2	1		1		1		4	2	2	4	2	2	0	5	0	4	2	0	4	4	0	4	2	4	3	1	2	2	2	4	4	1	2	2	livre			1	perdido
2	30-39	3	2				1			2	1	1		1	1		5	5	3	3	3	1	1	5	1	5	4	1	3	5	1	5	3	4	2	2	3	1	3	4	4	3	2	2	alegre	livre	tranquilo	1	medo
1	50 +	6	1	1	1	1	1			2				1	1		4	2	5	5	2	4	1	5	5	5	5	3	5	5	1	5	2	4	4	2	1	3	2	4	4	2	3	3	alegre	curioso		1	angustiado
2	30-39	3	1				1	1	1	4					1	1	4	4	2	5	5	5	4	5	5	5	5	5	5	5	4	5	3	5	4	3	1	4	3	4	4	2	4	5	tranquilo			1	solitário
1	50 +	6	2		1		1		1	3	1	1			1		4	4	3	5	2	3	1	5	5	5	3	2	5	5	1	5	3	5	5	2	1	3	3	4	5	2	2	3	normal			8	estressado
2	50 +	5	2						1	3						1	5	4	4	4	4	0	0	5	3	5	3	2	4	4	2	4	4	5	5	3	4	0	3	3	4	2	0	0	livre			1	estressado
1	50 +	6	2	1			1	1		3					1		5	4	4	5	5	5	0	5	5	5	5	0	5	5	0	5	3	4	3	2	2	2	2	3	3	2	2	4	nervoso	desconcertado	afobado	2	medo
2	50 +	6	2	1	1		1	1		3		1			1	1	5	2	5	4	1	2	1	5	2	4	2	1	3	3	1	4	3	4	4	1	2	3	4	5	5	3	4	3	contente	livre	autônomo	1	fome
2	40-49	6	1				1		1	2	1		1	1	1	1	4	4	3	5	2	5	0	5	5	5	5	5	5	5	0	5	2	4	4	2	2	3	2	4	4	2	2	3	curioso	divertido		1	solitário
2	40-49	6	2				1			4	1			1	1		4	3	3	5	5	5	5	5	5	5	5	5	5	5	5	5	3	5	0	0	0	3	5	5	5	0	0	5	alegre	divertido		1	receoso
1	40-49	6	2			1	1	1		2	1		1		1		5	2	5	4	4	3	0	5	4	5	3	3	5	5	0	5	2	5	5	1	1	2	3	5	5	1	2	4	alegre	prazeroso	quietude	1	isolado
2	30-39	6	1				1		1	2				1	1	1	4	3	3	5	2	5	0	5	5	5	5	0	5	5	0	5	2	4	4	2	2	2	2	4	4	2	2	2	alegre	curioso	surpresa	1	medo
2	30-39	6	2	1	1			1		6	1	1			1		5	2	4	3	3	2	1	5	4	5	2	3	4	4	1	5	4	5	5	2	4	2	4	4	5	2	3	3	tranquilo	brincalhão		1	inquieto
2	18-29	6	2						1	3	1		1		1	1	4	3	4	4	2	3	2	5	3	4	3	2	4	4	2	4	2	5	5	2	1	2	3	5	5	3	3	2	fome	sociável	dinâmico	3	aborrecido
1	40-49	6	2						1	3			1	1	1	1	5	4	4	4	3	3	1	5	4	4	3	2	4	4	1	4	2	5	4	1	1	2	2	5	5	1	3	3	satisfeito	seguro		1	medo
1	50 +	3	2				1			2	1					1	5	4	4	4	3	2	2	5	3	4	3	2	4	4	1	4	1	2	2	2	2	3	3	3	2	3	2	3	alegre	tranquilo	bem	1	aborrecido
2	30-39	6	2	1	1			1		4	1				1	1	5	3	4	5	3	0	0	5	0	5	0	0	4	4	0	5	1	3	4	2	2	4	4	3	3	2	2	5	NP			6	inquieto
1	30-39	6	1			1	1			2	1	1	1				1	4	2	5	2	4	3	5	5	5	4	3	5	5	3	5	2	4	4	2	1	3	3	4	4	2	3	3	feliz			1	estressado
2	30-39	5	1		1					3					1		4	4	3	5	3	2	2	5	4	5	3	0	4	4	1	4	2	5	3	1	3	3	2	3	4	1	3	4	alegre	brincalhão	descontraído	1	descontente
2	40-49	5	1	1	1	1		1		4	1				1	1	4	3	5	5	2	4	3	5	4	5	4	3	4	4	3	5	3	4	4	2	2	3	3	4	4	2	4	3	livre	seguro	descansado	1	inquieto
1	50 +	3	2	1	1		1	1		3	1	1			1		5	3	3	5	2	3	2	5	4	5	4	2	4	4	1	5	3	5	4	2	1	3	3	5	4	2	2	3	fome	decepcionado	medo	2	receoso
2	30-39	3	2	1				1		3	1				1		4	4	4	4	3	4	0	5	4	5	4	4	4	4	0	5	3	5	4	2	3	4	3	5	4	2	3	4	feliz	divertido	apressado	1	medo
1	50 +	3	2	1				1	1	3					1		4	3	5	5	3	5	5	5	5	5	5	5	5	5	5	5	2	0	2	1	2	2	2	0	2	3	2	2	alegre			1	angustiado
2	30-39	6	2						1	4					1		5	5	5	5	1	0	0	5	4	4	4	0	4	4	0	4	0	0	0	0	0	0	3	5	5	2	5	4	aborrecido			2	aborrecido
2	18-29	6	1							3					1		4	3	4	5	3	4	0	4	4	5	4	0	5	5	0	5	3	5	5	2	2	3	3	5	5	3	3	4	prazeroso			1	estressado
1	50 +	6	2				1			5	1	1		1	1		5	4	5	5	3	4	3	5	4	5	4	4	4	4	3	5	2	5	4	1	3	3	2	5	4	2	3	3	feliz			1	perdido
2	30-39	3	2				1	1		4	1				1		5	2	1	5	4	4	0	5	5	5	4	4	4	4	0	5	4	4	5	3	3	5	4	5	5	2	3	5	perdido	contente		3	medo
2	30-39	5	2	1	1		1	1		3	1			1	1		4	2	5	5	3	0	0	5	0	4	0	0	0	0	0	0	0	0	0	1	0	0	2	2	4	1	3	4	divertido	bem		1	medo
1	30-39	5	1						1	3	1	1	1	1	1		5	4	5	4	4	5	5	5	5	5	5	5	5	5	5	5	3	3	3	3	3	3	3	5	5	2	2	3	adaptado			8	assustado
2	50 +	3	2		1		1			3				1	1		5	4	3	5	4	2	1	5	2	5	2	1	4	4	1	4	2	4	4	2	3	3	2	4	4	2	3	4	NC			5	medo
2	18-29	5	1				1	1		5	1	1	1	1	1	1	5	3	4	5	5	4	0	5	5	5	5	4	5	5	4	5	3	5	5	3	4	4	4	5	5	3	5	5	sereno	brincalhão	bem	1	mal
2	18-29	6	1		1	1				2	1		1		1		5	4	2	4	3	4	1	5	4	5	4	2	5	5	1	5	3	4	4	1	1	2	3	4	4	1	2	2	alegre	seguro	bem	1	incerto
1	30-39	5	1					1		4						1	5	1	5	5	4	5	0	5	5	5	5	5	5	5	0	5	3	5	4	3	4	5	3	5	5	3	5	5	feliz	bem		1	infeliz
1	30-39	4	1						1	5		1			1	1	5	3	4	5	5	5	3	5	5	5	5	5	5	5	1	5	0	5	5	0	5	5	0	5	5	3	5	5	NP			6	preso
2	40-49	6	1	1			1	1	1	5	1				1		4	4	5	5	4	5	5	5	5	5	5	5	5	5	5	5	4	5	5	4	0	0	4	5	5	3	3	5	feliz	curioso		1	inquieto
2	18-29	4	1				1		1	4	1				1		4	3	4	5	4	3	2	5	4	4	3	3	4	4	2	4	0	5	5	3	3	3	3	5	4	3	4	5	feliz	alegre	solitário	3	medo
1	18-29	6	2				1			6	1				1	1	3	4	2	5	3	5	5	5	5	5	5	5	5	5	5	5	1	5	5	0	1	0	2	5	5	1	3	2	excitado			8	NA
1	50 +	5	2					1	1	2	1			1	1		5	4	3	4	3	0	0	5	4	5	0	0	4	4	0	3	2	3	5	1	1	3	2	4	4	1	3	3	feliz			1	solitário
1	40-49	5	2				1		1	3	1		1		1		4	3	4	4	2	3	1	5	3	5	3	2	4	4	1	3	2	4	2	2	0	4	2	4	3	2	0	4	alegre	curioso	bem	1	medo
2	50 +	3	1						1	3	1				1		4	4	3	4	3	4	4	5	5	5	4	4	5	5	4	5	0	4	3	2	0	3	2	4	4	2	0	3	atento	quieto		1	nada
2	40-49	5	1	1			1		1	5						1	2	5	1	5	5	5	5	5	5	5	5	5	5	5	5	5	4	5	5	4	5	5	4	5	5	4	5	5	feliz	brincalhão		1	perdido
1	50 +	6	1	1					1	4	1	1		1	1		5	4	2	4	4	0	0	5	5	5	0	0	5	5	0	5	3	4	4	2	2	3	2	3	3	2	3	3	livre			1	O
2	30-39	6	1						1	4	1			1	1		5	2	5	5	3	5	0	5	5	5	5	5	5	5	5	5	3	4	5	3	0	5	3	4	5	3	4	5	contente	nervoso		3	estressado
2	30-39	6	2					1	1	5						1	5	1	5	5	5	5	0	5	5	5	5	5	5	5	0	5	5	5	5	0	0	5	5	5	5	0	5	5	NR			7	NR
2	40-49	6	2	1	1		1			4	1	1					5	2	3	4	3	4	1	5	3	4	3	2	4	4	1	4	3	5	3	4	2	3	3	5	5	3	3	5	alegre	tranquilo	livre	1	medo
1	30-39	6	2						1	4	1				1	1	4	3	3	3	3	4	2	5	4	4	2	2	3	3	2	4	3	4	4	1	2	2	3	5	4	1	3	2	NP			6	NP
2	30-39	6	2	1				1	1	3	1				1		5	3	4	5	4	0	0	5	5	5	0	0	4	4	0	5	2	5	5	2	0	0	2	5	5	2	0	2	O			8	O
2	40-49	6	2				1			4	1	1			1		5	5	2	4	4	3	3	5	3	4	3	2	4	4	3	4	2	4	2	2	2	3	2	3	4	2	0	4	entediado			2	medo
2	30-39	6	1	1		1		1		4	1				1	1	5	2	5	5	5	5	2	5	5	5	5	4	5	5	1	5	4	5	5	2	1	2	4	5	5	1	5	5	alegre	divertido	pacífico	1	angustiado
2	50 +	3	2					1	1	4		1			1		4	4	2	4	4	0	0	5	4	4	0	0	4	4	0	4	3	4	4	3	1	2	2	5	5	4	3	4	NP			6	medo
2	40-49	3	2				1			3	1				1		5	2	5	4	4	4	1	5	4	5	4	1	4	4	1	4	2	4	4	2	1	1	2	5	5	2	2	3	feliz	curioso	bem	1	medo
2	30-39	3	1		1		1	1		3					1	1	5	2	2	5	4	3	3	5	5	5	4	3	5	5	3	5	4	3	2	2	2	3	2	3	4	2	2	3	alegre	calmo	bem	1	estressado
2	30-39	6	2						1	6	1				1	1	4	2	3	4	2	2	1	5	4	4	2	1	4	4	1	4	0	0	0	0	0	0	4	4	4	2	3	4	contente	livre	tranquilo	1	estressado
2	30-39	6	2	1		1	1	1		3	1			1	1		4	3	5	5	5	4	0	5	4	4	4	4	4	4	0	4	0	0	0	2	0	0	0	0	0	2	3	5	agitado	perdido	irritado	2	inquieto
1	18-29	6	1				1		1	4	1			1	1	1	4	1	1	4	3	3	2	5	4	5	3	2	4	4	2	5	1	2	3	1	2	1	1	4	4	1	3	5	alegre	prazeroso	divertido	1	medo
2	18-29	6	2						1	4	1				1	1	5	5	3	5	5	5	5	5	5	5	5	3	5	5	3	5	2	1	5	1	1	1	2	1	5	1	1	3	alegre	livre	divertido	1	estressado
2	18-29	6	2				1		1	5	1				1		5	5	2	5	3	4	4	4	5	5	4	4	4	4	2	4	2	5	5	2	4	3	5	5	5	2	4	5	feliz			1	perdido
2	40-49	6	2				1		1	4	1			1	1	1	5	2	5	5	4	3	1	5	5	5	3	2	5	5	1	5	2	5	5	2	4	4	2	5	5	2	3	5	nervoso	excitado		2	solitário
2	40-49	3	2						1	3						1	5	5	5	5	5	3	2	5	4	5	3	3	5	5	2	5	3	5	5	2	3	5	3	5	5	2	3	5	NR			7	NR
1	30-39	6	2				1			4					1	1	4	2	4	5	3	4	2	0	4	5	4	4	4	4	2	5	0	4	5	3	3	3	3	5	5	3	2	5	feliz	excitado		1	medo
2	18-29	5	1						1	3	1		1		1		4	4	4	5	5	5	5	5	5	5	5	5	5	5	5	5	2	5	5	3	4	2	3	5	5	2	4	3	alegre	surpreso	livre	1	inquieto
1	50 +	5	2		1					2	1			1	1		4	4	2	5	4	5	4	5	5	5	5	4	5	5	4	5	2	5	4	2	2	1	3	5	4	2	2	1	feliz			1	preso
2	40-49	6	1						1	3					1		4	4	4	4	4	0	0	5	4	4	0	0	0	0	0	4	2	4	4	2	3	4	3	4	4	2	3	4	NR			7	NR
1	50 +	6	2						1	2	1				1	1	5	5	5	5	5	5	5	5	5	5	5	5	5	5	5	5	4	5	5	2	2	2	2	5	5	2	2	5	feliz			1	infeliz
2	50 +	6	2	1	1		1	1		4	1			1	1		4	2	4	5	3	5	0	5	5	5	5	5	5	5	0	5	3	5	3	2	2	2	4	5	4	2	2	2	livre	prazeroso	satisfeito	1	fome
2	50 +	6	2		1		1			3	1	1		1	1		4	2	5	5	2	5	0	5	5	5	5	0	5	5	0	5	0	0	0	0	0	0	3	0	0	0	0	0	NA			4	NP
2	50 +	6	2		1		1			4		1		1			5	4	5	5	4	4	4	5	5	5	5	4	5	5	4	5	3	4	3	1	1	2	2	3	3	3	2	2	feliz	livre		1	inquieto
2	30-39	6	2	1	1		1	1		4	1			1	1		4	4	2	4	3	0	0	5	0	4	0	0	0	0	0	0	3	5	3	2	2	3	2	5	5	2	4	3	NP			6	NP
[truncated: 40 more columns]
